# Supplementary material for: Ethyl 2-isopropyl­amino-6-methyl-8-oxo-3-phenyl-3H,8H-furo[2,3-d][1,2,4]triazolo[1,5-a]pyrimidine-7-carboxyl­ate
Source: Acta Crystallogr Sect E Struct Rep Online. 2010 Aug 25;66(Pt 9):o2384. doi: 10.1107/S1600536810032654 (PMC3007932; doi:10.1107/S1600536810032654)
Supplement: Supplementary file 1 [file e-66-o2384-sup1.cif]

##############################################################################
###                                                                        ###
###        Electronic paper (Acta Crystallographica Section E)             ###
###                                                                        ###
##############################################################################
#                                                                            #
# This CIF contains the data in a paper accepted for publication in Acta     #
# Crystallographica Section E. It conforms to the requirements of Notes      #
# for Authors for Section E, and has been peer reviewed under the auspices   #
# of the IUCr Commission on Journals.                                        #
#                                                                            #
# Full details of the Crystallographic Information File format               #
# are given in the paper "The Crystallographic Information File (CIF):       #
# a New Standard Archive File for Crystallography" by S. R. Hall, F. H.      #
# Allen and I. D. Brown [Acta Cryst. (1991), A47, 655-685].                  #
#                                                                            #
# The current version of the core CIF dictionary is obtainable from          #
# ftp://ftp.iucr.org/pub/cif_core.dic. The current version number is 2.4.    #
#                                                                            #
# Software is freely available for graphical display of the structure(s) in  #
# this CIF.  For information consult the CIF home page http://www.iucr.org/  #
# cif/home.html                                                              #
#                                                                            #
# This file may be used for bona fide research purposes within the           #
# scientific community so long as proper attribution is given to the journal # 
# article from which it was obtained.                                        #
#                                                                            #
##############################################################################
                                             
data_I
_audit_creation_method     SHELXL-97
_chemical_name_systematic
;
Ethyl 2-isopropylamino-6-methyl-8-oxo-3-phenyl-3<i>H</i>,8<i>H</i>-
furo[2,3-<i>d</i>][1,2,4]triazolo[1,5-<i>a</i>]pyrimidine-7-carboxylate
;
_chemical_name_common     ?
_chemical_formula_moiety     'C20 H21 N5 O4'
_chemical_formula_sum     'C20 H21 N5 O4'
_chemical_formula_iupac     'C20 H21 N5 O4'
_chemical_formula_weight     395.42
_chemical_melting_point     ?
_symmetry_cell_setting     orthorhombic
_symmetry_space_group_name_H-M     'F d d 2'
_symmetry_space_group_name_Hall     'F 2 -2d'
loop_
    _symmetry_equiv_pos_as_xyz
    'x, y, z'
    '-x, -y, z'
    'x+1/4, -y+1/4, z+1/4'
    '-x+1/4, y+1/4, z+1/4'
    'x, y+1/2, z+1/2'
    '-x, -y+1/2, z+1/2'
    'x+1/4, -y+3/4, z+3/4'
    '-x+1/4, y+3/4, z+3/4'
    'x+1/2, y, z+1/2'
    '-x+1/2, -y, z+1/2'
    'x+3/4, -y+1/4, z+3/4'
    '-x+3/4, y+1/4, z+3/4'
    'x+1/2, y+1/2, z'
    '-x+1/2, -y+1/2, z'
    'x+3/4, -y+3/4, z+1/4'
    '-x+3/4, y+3/4, z+1/4'
_cell_length_a     19.9810(11)
_cell_length_b     37.3673(19)
_cell_length_c     10.7181(6)
_cell_angle_alpha     90.00
_cell_angle_beta     90.00
_cell_angle_gamma     90.00
_cell_volume     8002.5(7)
_cell_formula_units_Z     16
_cell_measurement_reflns_used     3861
_cell_measurement_theta_min     2.22
_cell_measurement_theta_max     20.84
_cell_measurement_temperature     295(2)
_exptl_crystal_description     block
_exptl_crystal_colour     purple
_exptl_crystal_size_max     0.20
_exptl_crystal_size_mid     0.20
_exptl_crystal_size_min     0.10
_exptl_crystal_density_diffrn     1.313
_exptl_crystal_density_meas     ?
_exptl_crystal_density_method     'not measured'
_exptl_crystal_F_000     3328
_exptl_absorpt_coefficient_mu     0.094
_exptl_absorpt_correction_type     multi-scan
_exptl_absorpt_process_details     '(SADABS; Sheldrick, 2003)'
_exptl_absorpt_correction_T_min     0.9814
_exptl_absorpt_correction_T_max     0.9906
_exptl_special_details     ?
_diffrn_ambient_temperature     295(2)
_diffrn_radiation_type     MoK\a
_diffrn_radiation_wavelength     0.71073
_diffrn_radiation_source     'fine-focus sealed tube'
_diffrn_radiation_monochromator     graphite
_diffrn_measurement_device_type     'Bruker SMART 4K CCD area-detector'
_diffrn_measurement_method     '\f and \w scans'
_diffrn_detector_area_resol_mean     ?
_diffrn_reflns_number     21970
_diffrn_reflns_av_R_equivalents     0.0418
_diffrn_reflns_av_sigmaI/netI     0.0215
_diffrn_reflns_theta_min     2.18
_diffrn_reflns_theta_max     26.99
_diffrn_reflns_theta_full     26.00
_diffrn_measured_fraction_theta_max     1.000
_diffrn_measured_fraction_theta_full     1.000
_diffrn_reflns_limit_h_min     -25
_diffrn_reflns_limit_h_max     24
_diffrn_reflns_limit_k_min     -44
_diffrn_reflns_limit_k_max     47
_diffrn_reflns_limit_l_min     -13
_diffrn_reflns_limit_l_max     13
_diffrn_standards_number     ?
_diffrn_standards_interval_count     ?
_diffrn_standards_interval_time     ?
_diffrn_standards_decay_%     ?
_refine_special_details
;
 Refinement of F^2^ against ALL reflections.  The weighted R-factor wR and
 goodness of fit S are based on F^2^, conventional R-factors R are based
 on F, with F set to zero for negative F^2^. The threshold expression of
 F^2^ > 2sigma(F^2^) is used only for calculating R-factors(gt) etc. and is
 not relevant to the choice of reflections for refinement.  R-factors based
 on F^2^ are statistically about twice as large as those based on F, and R-
 factors based on ALL data will be even larger.
;
_reflns_number_total     2074
_reflns_number_gt     1883
_reflns_threshold_expression     I>2\s(I)
_refine_ls_structure_factor_coef     Fsqd
_refine_ls_matrix_type     full
_refine_ls_R_factor_all     0.0523
_refine_ls_R_factor_gt     0.0434
_refine_ls_wR_factor_gt     0.1054
_refine_ls_wR_factor_ref     0.1093
_refine_ls_goodness_of_fit_ref     1.094
_refine_ls_restrained_S_all     1.096
_refine_ls_number_reflns     2074
_refine_ls_number_parameters     290
_refine_ls_number_restraints     5
_refine_ls_hydrogen_treatment     mixed
_refine_ls_weighting_scheme     calc
_refine_ls_weighting_details
         'calc w=1/[\s^2^(Fo^2^)+(0.0601P)^2^+2.4148P] where P=(Fo^2^+2Fc^2^)/3'
_atom_sites_solution_hydrogens     geom
_atom_sites_solution_primary     direct
_atom_sites_solution_secondary     difmap
_refine_ls_shift/su_max     0.000
_refine_ls_shift/su_mean     0.000
_refine_diff_density_max     0.142
_refine_diff_density_min     -0.110
_refine_ls_extinction_method     none
_refine_ls_extinction_coef     ?
loop_
    _atom_type_symbol
    _atom_type_description
    _atom_type_scat_dispersion_real
    _atom_type_scat_dispersion_imag
    _atom_type_scat_source
    'C' 'C' 0.0033 0.0000
                         'International Tables Vol C Tables 4.2.6.8 and 6.1.1.4'
    'H' 'H' 0.0000 0.0000
                         'International Tables Vol C Tables 4.2.6.8 and 6.1.1.4'
    'N' 'N' 0.0061 0.0000
                         'International Tables Vol C Tables 4.2.6.8 and 6.1.1.4'
    'O' 'O' 0.0106 0.0000
                         'International Tables Vol C Tables 4.2.6.8 and 6.1.1.4'
_computing_data_collection     'SMART (Bruker, 2001)'
_computing_cell_refinement     'SAINT-Plus (Bruker, 2001)'
_computing_data_reduction     'SAINT-Plus (Bruker, 2001)'
_computing_structure_solution     'SHELXS97 (Sheldrick, 2008)'
_computing_structure_refinement     'SHELXL97 (Sheldrick, 2008)'
_computing_molecular_graphics     'PLATON (Spek, 2009)'
_computing_publication_material     'SHELXTL (Sheldrick, 2008)'
loop_
    _atom_site_type_symbol
    _atom_site_label
    _atom_site_fract_x
    _atom_site_fract_y
    _atom_site_fract_z
    _atom_site_U_iso_or_equiv
    _atom_site_adp_type
    _atom_site_calc_flag
    _atom_site_refinement_flags
    _atom_site_occupancy
    _atom_site_disorder_assembly
    _atom_site_disorder_group
    C C1 0.25088(16) 0.07862(8) 0.2745(4) 0.0618(8) Uani d . 1 . .
    H H1 0.2634 0.0694 0.1974 0.074 Uiso calc R 1 . .
    C C2 0.29491(17) 0.07774(9) 0.3748(4) 0.0743(11) Uani d . 1 . .
    H H2 0.3378 0.0685 0.3640 0.089 Uiso calc R 1 . .
    C C3 0.2759(2) 0.09026(10) 0.4890(4) 0.0829(12) Uani d . 1 . .
    H H3 0.3052 0.0889 0.5562 0.099 Uiso calc R 1 . .
    C C4 0.2140(2) 0.10476(12) 0.5044(4) 0.0831(11) Uani d . 1 . .
    H H4 0.2011 0.1133 0.5822 0.100 Uiso calc R 1 . .
    C C5 0.17048(18) 0.10680(10) 0.4059(3) 0.0678(9) Uani d . 1 . .
    H H5 0.1287 0.1173 0.4167 0.081 Uiso calc R 1 . .
    C C6 0.18834(15) 0.09340(8) 0.2912(3) 0.0520(7) Uani d . 1 . .
    C C7 0.07894(14) 0.07677(7) 0.1978(3) 0.0487(6) Uani d . 1 . .
    C C8 0.14928(15) 0.10258(7) 0.0675(3) 0.0517(7) Uani d . 1 . .
    C C9 0.21415(19) 0.12881(12) -0.1012(4) 0.0790(11) Uani d D 1 . .
    H H9A 0.1973 0.1093 -0.1537 0.095 Uiso calc PR 0.76 A 1
    H H9B 0.1720 0.1295 -0.1479 0.095 Uiso d PR 0.24 A 2
    C C10 0.1741(3) 0.16260(18) -0.1310(7) 0.107(2) Uani d PD 0.76 B 1
    H H10A 0.1276 0.1584 -0.1149 0.160 Uiso calc PR 0.76 B 1
    H H10B 0.1801 0.1687 -0.2173 0.160 Uiso calc PR 0.76 B 1
    H H10C 0.1896 0.1819 -0.0796 0.160 Uiso calc PR 0.76 B 1
    C C11 0.2851(3) 0.1340(3) -0.1290(7) 0.137(3) Uani d PD 0.76 B 1
    H H11A 0.3032 0.1519 -0.0745 0.205 Uiso calc PR 0.76 B 1
    H H11B 0.2901 0.1416 -0.2141 0.205 Uiso calc PR 0.76 B 1
    H H11C 0.3086 0.1118 -0.1168 0.205 Uiso calc PR 0.76 B 1
    C C11' 0.2599(11) 0.1007(4) -0.153(2) 0.125(8) Uani d PD 0.24 B 2
    H H11D 0.2996 0.0995 -0.1023 0.188 Uiso calc PR 0.24 B 2
    H H11E 0.2718 0.1067 -0.2367 0.188 Uiso calc PR 0.24 B 2
    H H11F 0.2376 0.0780 -0.1514 0.188 Uiso calc PR 0.24 B 2
    C C10' 0.2513(12) 0.1649(3) -0.110(3) 0.187(17) Uani d PD 0.24 B 2
    H H10D 0.2212 0.1840 -0.0881 0.281 Uiso calc PR 0.24 B 2
    H H10E 0.2674 0.1684 -0.1932 0.281 Uiso calc PR 0.24 B 2
    H H10F 0.2885 0.1649 -0.0528 0.281 Uiso calc PR 0.24 B 2
    C C12 -0.00778(15) 0.06210(8) 0.0432(3) 0.0575(8) Uani d . 1 . .
    C C13 -0.03791(14) 0.04496(8) 0.1483(3) 0.0592(8) Uani d . 1 . .
    C C14 -0.00908(14) 0.04888(8) 0.2641(3) 0.0549(7) Uani d . 1 . .
    C C15 -0.09993(16) 0.02527(8) 0.1723(4) 0.0680(10) Uani d . 1 . .
    C C16 -0.10362(17) 0.02052(9) 0.2962(4) 0.0715(10) Uani d . 1 . .
    C C17 -0.1520(2) 0.00305(13) 0.3833(5) 0.0982(14) Uani d . 1 . .
    H H17A -0.1864 -0.0087 0.3360 0.147 Uiso calc R 1 . .
    H H17B -0.1719 0.0209 0.4361 0.147 Uiso calc R 1 . .
    H H17C -0.1289 -0.0142 0.4336 0.147 Uiso calc R 1 . .
    C C18 -0.1456(2) 0.00781(11) 0.0816(5) 0.0832(12) Uani d . 1 . .
    C C19 -0.1552(3) -0.01350(12) -0.1254(6) 0.1117(18) Uani d . 1 . .
    H H19A -0.1946 0.0006 -0.1452 0.134 Uiso calc R 1 . .
    H H19B -0.1697 -0.0370 -0.0976 0.134 Uiso calc R 1 . .
    C C20 -0.1128(4) -0.0169(2) -0.2349(7) 0.158(3) Uani d . 1 . .
    H H20A -0.0985 0.0064 -0.2614 0.237 Uiso calc R 1 . .
    H H20B -0.1375 -0.0282 -0.3009 0.237 Uiso calc R 1 . .
    H H20C -0.0743 -0.0312 -0.2147 0.237 Uiso calc R 1 . .
    N N1 0.14054(11) 0.09293(6) 0.1915(2) 0.0506(6) Uani d . 1 . .
    N N2 0.05524(11) 0.07635(6) 0.0793(2) 0.0511(6) Uani d . 1 . .
    N N3 0.09879(12) 0.09351(6) -0.0029(2) 0.0538(6) Uani d . 1 . .
    N N4 0.20563(14) 0.11862(8) 0.0286(3) 0.0636(7) Uani d D 1 B .
    H H4A 0.2249(17) 0.1327(8) 0.081(3) 0.076 Uiso d D 1 . .
    N N5 0.04897(13) 0.06436(7) 0.2978(2) 0.0568(6) Uani d . 1 . .
    O O1 -0.02832(11) 0.06660(6) -0.0623(2) 0.0728(7) Uani d . 1 . .
    O O2 -0.04849(11) 0.03475(6) 0.3546(2) 0.0695(6) Uani d . 1 . .
    O O3 -0.20042(15) -0.00291(9) 0.1061(4) 0.1254(13) Uani d . 1 . .
    O O4 -0.11678(14) 0.00387(7) -0.0285(3) 0.0887(9) Uani d . 1 . .
loop_
    _atom_site_aniso_label
    _atom_site_aniso_U_11
    _atom_site_aniso_U_22
    _atom_site_aniso_U_33
    _atom_site_aniso_U_12
    _atom_site_aniso_U_13
    _atom_site_aniso_U_23
    C1 0.0516(17) 0.0511(16) 0.083(2) -0.0037(13) -0.0061(16) 0.0058(16)
    C2 0.0521(19) 0.0555(18) 0.115(3) -0.0055(15) -0.021(2) 0.016(2)
    C3 0.088(3) 0.073(2) 0.088(3) -0.015(2) -0.043(2) 0.015(2)
    C4 0.094(3) 0.091(3) 0.065(2) -0.010(2) -0.020(2) 0.0011(19)
    C5 0.063(2) 0.079(2) 0.062(2) -0.0057(16) -0.0053(17) 0.0026(16)
    C6 0.0479(16) 0.0494(15) 0.0587(17) -0.0094(13) -0.0064(13) 0.0071(13)
    C7 0.0428(15) 0.0493(15) 0.0540(16) -0.0008(12) -0.0032(14) -0.0011(13)
    C8 0.0534(17) 0.0475(15) 0.0542(17) 0.0004(13) 0.0045(14) -0.0061(13)
    C9 0.081(2) 0.098(3) 0.0576(19) -0.019(2) 0.0117(18) -0.0011(19)
    C10 0.120(5) 0.113(5) 0.088(4) -0.002(4) 0.018(4) 0.035(4)
    C11 0.089(4) 0.226(10) 0.096(5) -0.018(6) 0.039(4) 0.026(6)
    C11' 0.18(2) 0.093(14) 0.105(15) -0.018(15) 0.062(16) -0.013(12)
    C10' 0.26(4) 0.110(17) 0.19(3) 0.06(2) 0.16(3) 0.081(19)
    C12 0.0508(17) 0.0457(16) 0.076(2) 0.0031(13) -0.0168(16) -0.0029(15)
    C13 0.0449(17) 0.0515(17) 0.081(2) -0.0002(13) -0.0078(16) -0.0001(16)
    C14 0.0446(15) 0.0510(16) 0.0692(19) -0.0032(13) 0.0058(14) -0.0018(14)
    C15 0.0450(18) 0.0517(18) 0.107(3) -0.0007(14) -0.0087(18) 0.0031(18)
    C16 0.0485(18) 0.0585(19) 0.108(3) -0.0056(14) 0.0049(18) -0.0043(19)
    C17 0.074(3) 0.091(3) 0.130(4) -0.023(2) 0.029(3) -0.012(3)
    C18 0.058(2) 0.061(2) 0.131(4) -0.0096(17) -0.028(2) 0.021(2)
    C19 0.120(4) 0.063(2) 0.152(5) -0.015(2) -0.081(4) 0.011(3)
    C20 0.194(7) 0.151(5) 0.129(5) -0.003(5) -0.057(5) -0.036(5)
    N1 0.0410(12) 0.0554(13) 0.0552(13) -0.0055(10) -0.0011(11) 0.0000(11)
    N2 0.0470(13) 0.0505(13) 0.0558(14) -0.0007(10) -0.0048(11) -0.0009(11)
    N3 0.0586(15) 0.0519(13) 0.0509(13) -0.0039(11) -0.0029(12) -0.0036(11)
    N4 0.0601(16) 0.0739(17) 0.0566(16) -0.0145(14) 0.0082(13) -0.0032(13)
    N5 0.0484(14) 0.0619(15) 0.0601(14) -0.0057(11) 0.0008(12) -0.0012(12)
    O1 0.0743(15) 0.0658(13) 0.0783(16) -0.0078(11) -0.0312(13) 0.0074(12)
    O2 0.0551(13) 0.0702(14) 0.0832(15) -0.0106(11) 0.0130(12) -0.0042(12)
    O3 0.0740(18) 0.139(3) 0.163(3) -0.0538(19) -0.031(2) 0.036(3)
    O4 0.0692(16) 0.0697(16) 0.127(3) -0.0056(13) -0.0370(18) -0.0125(16)
_geom_special_details
;
 All esds (except the esd in the dihedral angle between two l.s. planes)
 are estimated using the full covariance matrix.  The cell esds are taken
 into account individually in the estimation of esds in distances, angles
 and torsion angles; correlations between esds in cell parameters are only
 used when they are defined by crystal symmetry.  An approximate (isotropic)
 treatment of cell esds is used for estimating esds involving l.s. planes.
;
loop_
    _geom_bond_atom_site_label_1
    _geom_bond_atom_site_label_2
    _geom_bond_site_symmetry_2
    _geom_bond_distance
    _geom_bond_publ_flag
    C1 C6 . 1.378(4) ?
    C1 C2 . 1.389(5) ?
    C1 H1 . 0.9300 ?
    C2 C3 . 1.364(7) ?
    C2 H2 . 0.9300 ?
    C3 C4 . 1.361(6) ?
    C3 H3 . 0.9300 ?
    C4 C5 . 1.370(5) ?
    C4 H4 . 0.9300 ?
    C5 C6 . 1.374(5) ?
    C5 H5 . 0.9300 ?
    C6 N1 . 1.434(4) ?
    C7 N5 . 1.312(4) ?
    C7 N2 . 1.355(4) ?
    C7 N1 . 1.373(3) ?
    C8 N3 . 1.305(4) ?
    C8 N4 . 1.342(4) ?
    C8 N1 . 1.387(4) ?
    C9 N4 . 1.452(5) ?
    C9 C11 . 1.461(7) ?
    C9 C11' . 1.496(11) ?
    C9 C10 . 1.528(7) ?
    C9 C10' . 1.543(11) ?
    C9 H9A . 0.9800 ?
    C9 H9B . 0.9800 ?
    C10 H9B . 1.2497 ?
    C10 H10A . 0.9600 ?
    C10 H10B . 0.9600 ?
    C10 H10C . 0.9600 ?
    C11 H11A . 0.9600 ?
    C11 H11B . 0.9600 ?
    C11 H11C . 0.9600 ?
    C11' H11D . 0.9600 ?
    C11' H11E . 0.9600 ?
    C11' H11F . 0.9600 ?
    C10' H10D . 0.9600 ?
    C10' H10E . 0.9600 ?
    C10' H10F . 0.9600 ?
    C12 O1 . 1.215(4) ?
    C12 N2 . 1.421(4) ?
    C12 C13 . 1.429(5) ?
    C13 C14 . 1.376(5) ?
    C13 C15 . 1.464(5) ?
    C14 N5 . 1.345(4) ?
    C14 O2 . 1.357(4) ?
    C15 C16 . 1.342(6) ?
    C15 C18 . 1.483(6) ?
    C16 O2 . 1.374(4) ?
    C16 C17 . 1.494(6) ?
    C17 H17A . 0.9600 ?
    C17 H17B . 0.9600 ?
    C17 H17C . 0.9600 ?
    C18 O3 . 1.196(5) ?
    C18 O4 . 1.321(6) ?
    C19 O4 . 1.446(5) ?
    C19 C20 . 1.454(9) ?
    C19 H19A . 0.9700 ?
    C19 H19B . 0.9700 ?
    C20 H20A . 0.9600 ?
    C20 H20B . 0.9600 ?
    C20 H20C . 0.9600 ?
    N2 N3 . 1.394(3) ?
    N4 H4A . 0.86(3) ?
loop_
    _geom_angle_atom_site_label_1
    _geom_angle_atom_site_label_2
    _geom_angle_atom_site_label_3
    _geom_angle_site_symmetry_1
    _geom_angle_site_symmetry_3
    _geom_angle
    _geom_angle_publ_flag
    C6 C1 C2 . . 118.9(3) ?
    C6 C1 H1 . . 120.6 ?
    C2 C1 H1 . . 120.6 ?
    C3 C2 C1 . . 120.7(3) ?
    C3 C2 H2 . . 119.7 ?
    C1 C2 H2 . . 119.7 ?
    C4 C3 C2 . . 119.9(4) ?
    C4 C3 H3 . . 120.1 ?
    C2 C3 H3 . . 120.1 ?
    C3 C4 C5 . . 120.4(4) ?
    C3 C4 H4 . . 119.8 ?
    C5 C4 H4 . . 119.8 ?
    C4 C5 C6 . . 120.3(4) ?
    C4 C5 H5 . . 119.9 ?
    C6 C5 H5 . . 119.9 ?
    C5 C6 C1 . . 119.9(3) ?
    C5 C6 N1 . . 119.9(3) ?
    C1 C6 N1 . . 120.1(3) ?
    N5 C7 N2 . . 127.0(3) ?
    N5 C7 N1 . . 127.2(3) ?
    N2 C7 N1 . . 105.8(2) ?
    N3 C8 N4 . . 125.8(3) ?
    N3 C8 N1 . . 112.9(2) ?
    N4 C8 N1 . . 121.3(3) ?
    N4 C9 C11 . . 110.1(4) ?
    N4 C9 C11' . . 103.9(10) ?
    N4 C9 C10 . . 110.8(4) ?
    C11 C9 C10 . . 110.8(6) ?
    C11' C9 C10 . . 145.3(10) ?
    N4 C9 C10' . . 110.0(11) ?
    C11' C9 C10' . . 107.3(9) ?
    N4 C9 H9A . . 108.3 ?
    C11 C9 H9A . . 108.3 ?
    C10 C9 H9A . . 108.3 ?
    C10' C9 H9A . . 141.5 ?
    N4 C9 H9B . . 113.3 ?
    C11 C9 H9B . . 136.6 ?
    C11' C9 H9B . . 110.9 ?
    C10' C9 H9B . . 111.1 ?
    C9 C10 H10A . . 109.5 ?
    C9 C10 H10B . . 109.5 ?
    H9B C10 H10B . . 95.8 ?
    C9 C10 H10C . . 109.5 ?
    H9B C10 H10C . . 147.0 ?
    C9 C11 H11A . . 109.5 ?
    C9 C11 H11B . . 109.5 ?
    C9 C11 H11C . . 109.5 ?
    C9 C11' H11D . . 109.5 ?
    C9 C11' H11E . . 109.5 ?
    H11D C11' H11E . . 109.5 ?
    C9 C11' H11F . . 109.5 ?
    H11D C11' H11F . . 109.5 ?
    H11E C11' H11F . . 109.5 ?
    C9 C10' H10D . . 109.5 ?
    C9 C10' H10E . . 109.5 ?
    H10D C10' H10E . . 109.5 ?
    C9 C10' H10F . . 109.5 ?
    H10D C10' H10F . . 109.5 ?
    H10E C10' H10F . . 109.5 ?
    O1 C12 N2 . . 120.1(3) ?
    O1 C12 C13 . . 130.8(3) ?
    N2 C12 C13 . . 109.1(3) ?
    C14 C13 C12 . . 119.1(3) ?
    C14 C13 C15 . . 104.5(3) ?
    C12 C13 C15 . . 136.1(3) ?
    N5 C14 O2 . . 118.4(3) ?
    N5 C14 C13 . . 130.4(3) ?
    O2 C14 C13 . . 111.1(3) ?
    C16 C15 C13 . . 106.7(3) ?
    C16 C15 C18 . . 123.8(4) ?
    C13 C15 C18 . . 128.8(4) ?
    C15 C16 O2 . . 110.9(3) ?
    C15 C16 C17 . . 135.3(4) ?
    O2 C16 C17 . . 113.8(4) ?
    C16 C17 H17A . . 109.5 ?
    C16 C17 H17B . . 109.5 ?
    H17A C17 H17B . . 109.5 ?
    C16 C17 H17C . . 109.5 ?
    H17A C17 H17C . . 109.5 ?
    H17B C17 H17C . . 109.5 ?
    O3 C18 O4 . . 123.9(5) ?
    O3 C18 C15 . . 124.5(5) ?
    O4 C18 C15 . . 111.5(3) ?
    O4 C19 C20 . . 108.0(5) ?
    O4 C19 H19A . . 110.1 ?
    C20 C19 H19A . . 110.1 ?
    O4 C19 H19B . . 110.1 ?
    C20 C19 H19B . . 110.1 ?
    H19A C19 H19B . . 108.4 ?
    C19 C20 H20A . . 109.5 ?
    C19 C20 H20B . . 109.5 ?
    H20A C20 H20B . . 109.5 ?
    C19 C20 H20C . . 109.5 ?
    H20A C20 H20C . . 109.5 ?
    H20B C20 H20C . . 109.5 ?
    C7 N1 C8 . . 105.9(2) ?
    C7 N1 C6 . . 124.5(2) ?
    C8 N1 C6 . . 128.8(2) ?
    C7 N2 N3 . . 111.6(2) ?
    C7 N2 C12 . . 124.7(3) ?
    N3 N2 C12 . . 123.6(2) ?
    C8 N3 N2 . . 103.7(2) ?
    C8 N4 C9 . . 120.9(3) ?
    C8 N4 H4A . . 116(3) ?
    C9 N4 H4A . . 114(3) ?
    C7 N5 C14 . . 109.0(3) ?
    C14 O2 C16 . . 106.8(3) ?
    C18 O4 C19 . . 117.4(4) ?
loop_
    _geom_torsion_atom_site_label_1
    _geom_torsion_atom_site_label_2
    _geom_torsion_atom_site_label_3
    _geom_torsion_atom_site_label_4
    _geom_torsion_site_symmetry_1
    _geom_torsion_site_symmetry_2
    _geom_torsion_site_symmetry_3
    _geom_torsion_site_symmetry_4
    _geom_torsion
    _geom_torsion_publ_flag
    C6 C1 C2 C3 . . . . 2.1(5) ?
    C1 C2 C3 C4 . . . . -2.0(5) ?
    C2 C3 C4 C5 . . . . 0.2(6) ?
    C3 C4 C5 C6 . . . . 1.6(6) ?
    C4 C5 C6 C1 . . . . -1.5(5) ?
    C4 C5 C6 N1 . . . . 174.8(3) ?
    C2 C1 C6 C5 . . . . -0.3(5) ?
    C2 C1 C6 N1 . . . . -176.6(3) ?
    O1 C12 C13 C14 . . . . -168.6(3) ?
    N2 C12 C13 C14 . . . . 8.9(4) ?
    O1 C12 C13 C15 . . . . 3.6(6) ?
    N2 C12 C13 C15 . . . . -178.8(3) ?
    C12 C13 C14 N5 . . . . -6.7(5) ?
    C15 C13 C14 N5 . . . . 178.9(3) ?
    C12 C13 C14 O2 . . . . 172.3(3) ?
    C15 C13 C14 O2 . . . . -2.2(3) ?
    C14 C13 C15 C16 . . . . 2.1(4) ?
    C12 C13 C15 C16 . . . . -170.9(4) ?
    C14 C13 C15 C18 . . . . -168.0(3) ?
    C12 C13 C15 C18 . . . . 19.0(6) ?
    C13 C15 C16 O2 . . . . -1.3(4) ?
    C18 C15 C16 O2 . . . . 169.4(3) ?
    C13 C15 C16 C17 . . . . -179.8(4) ?
    C18 C15 C16 C17 . . . . -9.1(7) ?
    C16 C15 C18 O3 . . . . 23.7(6) ?
    C13 C15 C18 O3 . . . . -167.7(4) ?
    C16 C15 C18 O4 . . . . -153.1(4) ?
    C13 C15 C18 O4 . . . . 15.5(5) ?
    N5 C7 N1 C8 . . . . -177.7(3) ?
    N2 C7 N1 C8 . . . . 2.1(3) ?
    N5 C7 N1 C6 . . . . 11.6(5) ?
    N2 C7 N1 C6 . . . . -168.6(2) ?
    N3 C8 N1 C7 . . . . -0.5(3) ?
    N4 C8 N1 C7 . . . . -178.8(3) ?
    N3 C8 N1 C6 . . . . 169.5(3) ?
    N4 C8 N1 C6 . . . . -8.7(5) ?
    C5 C6 N1 C7 . . . . -56.1(4) ?
    C1 C6 N1 C7 . . . . 120.2(3) ?
    C5 C6 N1 C8 . . . . 135.5(3) ?
    C1 C6 N1 C8 . . . . -48.2(4) ?
    N5 C7 N2 N3 . . . . 176.9(3) ?
    N1 C7 N2 N3 . . . . -3.0(3) ?
    N5 C7 N2 C12 . . . . 0.2(5) ?
    N1 C7 N2 C12 . . . . -179.6(2) ?
    O1 C12 N2 C7 . . . . 171.4(3) ?
    C13 C12 N2 C7 . . . . -6.5(4) ?
    O1 C12 N2 N3 . . . . -4.9(4) ?
    C13 C12 N2 N3 . . . . 177.2(2) ?
    N4 C8 N3 N2 . . . . 177.0(3) ?
    N1 C8 N3 N2 . . . . -1.2(3) ?
    C7 N2 N3 C8 . . . . 2.6(3) ?
    C12 N2 N3 C8 . . . . 179.3(2) ?
    N3 C8 N4 C9 . . . . 2.3(5) ?
    N1 C8 N4 C9 . . . . -179.6(3) ?
    C11 C9 N4 C8 . . . . -160.5(6) ?
    C11' C9 N4 C8 . . . . -103.2(11) ?
    C10 C9 N4 C8 . . . . 76.5(5) ?
    C10' C9 N4 C8 . . . . 142.2(10) ?
    N2 C7 N5 C14 . . . . 3.4(4) ?
    N1 C7 N5 C14 . . . . -176.8(3) ?
    O2 C14 N5 C7 . . . . -179.0(3) ?
    C13 C14 N5 C7 . . . . -0.1(5) ?
    N5 C14 O2 C16 . . . . -179.5(3) ?
    C13 C14 O2 C16 . . . . 1.4(3) ?
    C15 C16 O2 C14 . . . . 0.0(4) ?
    C17 C16 O2 C14 . . . . 178.9(3) ?
    O3 C18 O4 C19 . . . . 2.0(6) ?
    C15 C18 O4 C19 . . . . 178.8(3) ?
    C20 C19 O4 C18 . . . . -176.6(4) ?
loop_
    _geom_hbond_atom_site_label_D
    _geom_hbond_atom_site_label_H
    _geom_hbond_atom_site_label_A
    _geom_hbond_site_symmetry_A
    _geom_hbond_distance_DH
    _geom_hbond_distance_HA
    _geom_hbond_distance_DA
    _geom_hbond_angle_DHA
    N4 H4A O1 3 0.86(3) 2.21(2) 2.978(4) 148(3)
    C17 H17A O3 . 0.96 2.49 3.132(7) 124.3
data_global
_journal_date_recd_electronic     2010-08-10
_journal_date_accepted     2010-08-13
_journal_name_full     'Acta Crystallographica, Section E'
_journal_year     2010
_journal_volume     66
_journal_issue      9
_journal_page_first     o2384
_journal_page_last     o2384
_journal_paper_category     QO
_journal_coeditor_code     BT5323
loop_
    _publ_contact_author_name
    _publ_contact_author_address
    _publ_contact_author_email
    'Qing Li'
;
Department of Anesthesiology, Zhongnan Hospital of Wuhan University,
Wuhan  430071, People's Republic of China
;
 liqing8801@163.com
    'Yan-Lin Wang'
;
Department of Anesthesiology, Zhongnan Hospital of Wuhan University,
Wuhan  430071, People's Republic of China
;
 ylwang6686@yahoo.com.cn
_publ_contact_author_fax     ?
_publ_contact_author_phone     ?
_publ_section_title
;\
Ethyl
2-isopropylamino-6-methyl-8-oxo-3-phenyl-3<i>H</i>,8<i>H</i>-furo[2,3-\
<i>d</i>][1,2,4]triazolo[1,5-<i>a</i>]pyrimidine-7-carboxylate
;
loop_
    _publ_author_name
    _publ_author_address
    'Qing Li'
;
Department of Anesthesiology
Zhongnan Hospital of Wuhan University,
Wuhan 430071, People's Republic of China
and
Department of Anesthesiology, Taihe Hospital of Hubei Medical University,
Shiyan 442000, People's Republic of China
;
    'Xian-Yu Wang'
;
Department of Anesthesiology, Taihe Hospital of Hubei Medical University,
Shiyan 442000, People's Republic of China
;
    'Cheng-Ming Qin'
;
Department of Anesthesiology, Taihe Hospital of Hubei Medical University,
Shiyan 442000, People's Republic of China
;
    'Yan-Lin Wang'
;
Department of Anesthesiology, Zhongnan Hospital of Wuhan University,
Wuhan 430071, People's Republic of China
;
