# Supplementary material for: Ethyl 2-isopropyl­amino-6-methyl-8-oxo-3-phenyl-3H,8H-furo[2,3-d][1,2,4]triazolo[1,5-a]pyrimidine-7-carboxyl­ate
Source: Acta Crystallogr Sect E Struct Rep Online. 2010 Aug 25;66(Pt 9):o2384. doi: 10.1107/S1600536810032654 (PMC3007932; doi:10.1107/S1600536810032654)
Supplement: Supplementary file 2 [file e-66-o2384-Isup2.hkl]

# 
# h,k,l, Fc-squared, Fo-squared, sigma(Fo-squared) and status flag 
# 
data_I
_shelx_title ' t in Fdd2' 
_shelx_refln_list_code          4 
_shelx_F_calc_maximum      593.66 
_exptl_crystal_F_000      3328.00 
_reflns_d_resolution_high  0.8107 
 
loop_ 
 _symmetry_equiv_pos_as_xyz 
 'x, y, z' 
 '-x, -y, z' 
 'x+1/4, -y+1/4, z+1/4' 
 '-x+1/4, y+1/4, z+1/4' 
 'x, y+1/2, z+1/2' 
 '-x, -y+1/2, z+1/2' 
 'x+1/4, -y+3/4, z+3/4' 
 '-x+1/4, y+3/4, z+3/4' 
 'x+1/2, y, z+1/2' 
 '-x+1/2, -y, z+1/2' 
 'x+3/4, -y+1/4, z+3/4' 
 '-x+3/4, y+1/4, z+3/4' 
 'x+1/2, y+1/2, z' 
 '-x+1/2, -y+1/2, z' 
 'x+3/4, -y+3/4, z+1/4' 
 '-x+3/4, y+3/4, z+1/4' 
 
_cell_length_a    19.9810 
_cell_length_b    37.3673 
_cell_length_c    10.7181 
_cell_angle_alpha  90.000 
_cell_angle_beta   90.000 
_cell_angle_gamma  90.000 
 
_shelx_F_squared_multiplier     1.000 
 
loop_ 
 _refln_index_h 
 _refln_index_k 
 _refln_index_l 
 _refln_F_squared_calc 
 _refln_F_squared_meas 
 _refln_F_squared_sigma 
 _refln_observed_status 
   4   0   0     1346.66     1297.04     32.50 o 
   8   0   0     6574.50     6885.77    124.88 o 
  12   0   0    25183.23    26569.36    400.82 o 
  16   0   0     2517.67     2390.50    106.54 o 
  20   0   0     9919.47     9255.62    475.01 o 
  24   0   0        3.04        0.00     67.08 o 
   2   2   0    41236.30    44638.28    416.82 o 
   4   2   0    56398.94    56521.98    603.84 o 
   6   2   0     2936.48     2931.41     50.37 o 
   8   2   0      712.28      692.82     28.25 o 
  10   2   0       75.92       55.13     14.91 o 
  12   2   0     5753.92     5657.33     87.92 o 
  14   2   0      634.22      679.23     40.27 o 
  16   2   0      222.70      228.50     32.64 o 
  18   2   0       95.93      116.17     35.63 o 
  20   2   0      242.12      191.89     65.05 o 
  22   2   0       39.39       38.93     98.28 o 
  24   2   0       82.69       40.26     67.08 o 
   0   4   0    16425.19    16427.45    256.27 o 
   2   4   0    24197.14    24817.57    277.23 o 
   4   4   0   188325.78   201901.39   1826.47 o 
   6   4   0    33403.96    37381.98    358.39 o 
   8   4   0    23999.76    26405.06    267.47 o 
  10   4   0    33108.07    37006.61    425.30 o 
  12   4   0       64.16       62.83     19.90 o 
  14   4   0     3958.34     3902.85     89.92 o 
  16   4   0       98.05      166.91     28.95 o 
  18   4   0        2.47        0.00     28.91 o 
  20   4   0      684.43      657.41     73.12 o 
  22   4   0       10.64       37.01     68.25 o 
  24   4   0       74.22       63.72     56.40 o 
   2   6   0    16023.72    18193.73    209.17 o 
   4   6   0     2527.93     2217.40     36.41 o 
   6   6   0    10314.86    10423.46    127.96 o 
   8   6   0     1689.85     1813.52     37.28 o 
  10   6   0     6055.60     6297.04     89.08 o 
  12   6   0     7030.23     7438.45    105.59 o 
  14   6   0     1256.97     1148.39     87.64 o 
  16   6   0      184.53      149.46     67.04 o 
  18   6   0      790.06     1096.36     85.31 o 
  20   6   0      148.80      157.67     64.00 o 
  22   6   0      312.45      534.77     95.23 o 
  24   6   0      121.91      181.35    120.70 o 
   0   8   0    46904.24    48240.18    635.01 o 
   2   8   0   239042.98   255557.41   2474.51 o 
   4   8   0   251248.41   268059.22   2801.31 o 
   6   8   0       59.74       60.43      8.15 o 
   8   8   0     1760.27     1590.69     34.18 o 
  10   8   0        4.07        3.08     11.52 o 
  12   8   0     5217.67     5630.96     91.43 o 
  14   8   0       30.77       54.73     25.10 o 
  16   8   0     3192.11     3002.68     96.96 o 
  18   8   0     2543.77     2163.57    169.52 o 
  20   8   0        7.17        0.00     36.29 o 
  22   8   0     1138.89     1252.47    106.10 o 
  24   8   0      272.53      181.27     72.49 o 
   2  10   0   352428.75   377890.31   3402.78 o 
   4  10   0   191833.66   205945.39   2164.14 o 
   6  10   0      537.56      598.68     29.85 o 
   8  10   0     1101.18     1208.04     34.62 o 
  10  10   0     2934.60     2828.74     52.54 o 
  12  10   0     1398.96     1256.26     63.32 o 
  14  10   0     2410.32     2392.74     82.48 o 
  16  10   0     6470.43     5466.14    136.98 o 
  18  10   0     1210.38     1196.99     88.79 o 
  20  10   0      464.32      420.23     63.22 o 
  22  10   0      220.60      102.33     50.09 o 
  24  10   0      323.64      443.81    129.87 o 
   0  12   0   241735.98   258565.11   3302.61 o 
   2  12   0    21696.32    22493.16    226.53 o 
   4  12   0    67827.15    72485.09    788.97 o 
   6  12   0     2014.58     1950.72     50.03 o 
   8  12   0     1776.47     1696.05     49.62 o 
  10  12   0     2702.75     2654.15     48.24 o 
  12  12   0      952.16      931.05     57.28 o 
  14  12   0     2247.23     2323.20    107.35 o 
  16  12   0      556.10      547.00     53.05 o 
  18  12   0      566.59      626.89     68.63 o 
  20  12   0      245.00      290.07     52.78 o 
  22  12   0        4.93      109.86     80.77 o 
   2  14   0     1430.62     1415.21     34.30 o 
   4  14   0     3235.50     3167.29     54.47 o 
   6  14   0     1240.85     1167.30     46.31 o 
   8  14   0    33493.26    38200.79    452.28 o 
  10  14   0       76.13      125.13     21.76 o 
  12  14   0     1308.46     1212.81     65.47 o 
  14  14   0     1296.30     1397.48     74.94 o 
  16  14   0     1519.72     1314.58     77.68 o 
  18  14   0      474.02      527.10     64.96 o 
  20  14   0      805.79      682.93     90.27 o 
  22  14   0      783.29      777.02    106.39 o 
   0  16   0     2845.57     2794.14     73.46 o 
   2  16   0     6760.94     6672.82     94.09 o 
   4  16   0    22099.97    23210.18    240.45 o 
   6  16   0     3042.72     3192.88     81.09 o 
   8  16   0      121.38      137.94     21.78 o 
  10  16   0     2084.07     1876.28     59.76 o 
  12  16   0     2922.34     2553.17    136.19 o 
  14  16   0     1002.47     1082.36     68.20 o 
  16  16   0      271.31      445.99     59.88 o 
  18  16   0     1359.13     1505.28    143.56 o 
  20  16   0       28.80       61.17     54.73 o 
  22  16   0       11.00       15.49    122.78 o 
   2  18   0      156.58      108.94     14.43 o 
   4  18   0    13879.53    15255.08    171.68 o 
   6  18   0    52639.16    51937.00    597.16 o 
   8  18   0       36.24       38.36     22.89 o 
  10  18   0       26.03       45.94     18.43 o 
  12  18   0     3635.56     3439.03    100.87 o 
  14  18   0     1286.75     1439.32     79.06 o 
  16  18   0      877.16     1318.34    108.21 o 
  18  18   0      104.75       73.59     70.64 o 
  20  18   0       36.45       80.66     60.56 o 
  22  18   0       54.27       41.59    135.43 o 
   0  20   0      425.44      468.62     44.64 o 
   2  20   0      132.14       91.32     15.12 o 
   4  20   0     7957.86     7750.71    104.53 o 
   6  20   0    21132.30    19872.35    266.52 o 
   8  20   0     6268.21     5685.36    112.28 o 
  10  20   0      591.19      643.78     49.38 o 
  12  20   0       74.30       27.55     25.13 o 
  14  20   0     1918.64     1468.44     96.50 o 
  16  20   0        0.87       21.42     37.74 o 
  18  20   0      427.06      387.51     67.46 o 
  20  20   0       84.99      124.93     76.01 o 
  22  20   0      292.74      437.78     91.27 o 
   2  22   0     6934.75     6595.94    102.97 o 
   4  22   0     3755.12     3455.55     63.88 o 
   6  22   0     1056.37      995.67     50.73 o 
   8  22   0      652.53      661.61     44.36 o 
  10  22   0       19.15       61.06     23.82 o 
  12  22   0        2.09       24.14     26.75 o 
  14  22   0     1223.07     1337.26     96.11 o 
  16  22   0      699.92      864.33     84.41 o 
  18  22   0      498.74      505.32    102.17 o 
  20  22   0      300.37      458.44     97.24 o 
   0  24   0     1350.92     1322.27     65.97 o 
   2  24   0     1386.20     1187.96     42.58 o 
   4  24   0     1213.82     1400.06     73.08 o 
   6  24   0      698.79      769.05     47.22 o 
   8  24   0     1189.70     1126.26     56.45 o 
  10  24   0       45.80       75.59     28.49 o 
  12  24   0     2176.75     2132.60    112.59 o 
  14  24   0      285.72      392.93     67.38 o 
  16  24   0      471.54      541.10     71.58 o 
  18  24   0      328.54      229.33     66.72 o 
  20  24   0        6.08       64.76     78.70 o 
   2  26   0      101.47      102.51     20.33 o 
   4  26   0      103.94      124.42     26.62 o 
   6  26   0     1760.14     1543.40     63.52 o 
   8  26   0      906.86      735.60     56.50 o 
  10  26   0     2313.61     2177.64    110.28 o 
  12  26   0     2830.52     2798.78    127.29 o 
  14  26   0      142.13      235.66     49.96 o 
  16  26   0       22.67      148.76     53.61 o 
  18  26   0       52.09        0.00     58.36 o 
  20  26   0      126.23       51.46    117.76 o 
   0  28   0      881.88      904.87     59.73 o 
   2  28   0     1339.70     1315.20     59.61 o 
   4  28   0      500.17      493.56     42.32 o 
   6  28   0      379.99      407.89     44.19 o 
   8  28   0     1795.16     1525.17     91.29 o 
  10  28   0      396.45      343.25     51.46 o 
  12  28   0      618.98      694.85     74.43 o 
  14  28   0      289.94      350.54     80.65 o 
  16  28   0       24.01      109.11     62.09 o 
  18  28   0      222.30      234.49     85.79 o 
   2  30   0      630.24      585.79     44.43 o 
   4  30   0     1019.55     1015.47     65.91 o 
   6  30   0      594.90      594.77     54.43 o 
   8  30   0      412.69      462.20     51.08 o 
  10  30   0      845.83      887.95     80.54 o 
  12  30   0        7.47       63.47     38.28 o 
  14  30   0       20.74       62.83     40.41 o 
  16  30   0       96.76       88.61     40.16 o 
  18  30   0        6.77       95.35     71.19 o 
   0  32   0      634.58      737.60     90.40 o 
   2  32   0      259.33      203.91     40.06 o 
   4  32   0      367.72      300.47     42.45 o 
   6  32   0       29.54      104.48     34.94 o 
   8  32   0      266.78      292.55     49.00 o 
  10  32   0      414.84      543.23     68.71 o 
  12  32   0      852.32      924.88     88.41 o 
  14  32   0      315.28      394.25     62.67 o 
  16  32   0        0.48       41.14     43.27 o 
   2  34   0        0.00       28.78     27.72 o 
   4  34   0      442.93      619.97     58.96 o 
   6  34   0       23.10       46.06     33.35 o 
   8  34   0     1321.88     1385.40    100.33 o 
  10  34   0     1374.07     1466.73    106.89 o 
  12  34   0     1132.44     1024.11     93.32 o 
  14  34   0        0.52       23.80     41.39 o 
  16  34   0        1.10       86.92     44.13 o 
   0  36   0      626.79      926.23    173.16 o 
   2  36   0      102.88      166.76     73.74 o 
   4  36   0        0.87        0.00     36.11 o 
   6  36   0        1.68       55.30     35.89 o 
   8  36   0      133.01      117.38     58.38 o 
  10  36   0       13.21       49.14     43.67 o 
  12  36   0       32.63       57.27     45.10 o 
  14  36   0      167.09      143.16     48.96 o 
   2  38   0      294.61      385.87     95.08 o 
   4  38   0       12.33       25.64     73.40 o 
   6  38   0      711.20      773.45     87.19 o 
   8  38   0       44.02       94.24     49.47 o 
  10  38   0       25.57       69.54     46.34 o 
  12  38   0      504.71      474.71    111.23 o 
   0  40   0      509.65      449.66    149.76 o 
   2  40   0      341.96      301.39    100.03 o 
   4  40   0      166.99      236.03     88.06 o 
   6  40   0      320.82      454.47     83.44 o 
   8  40   0       10.55       14.70     60.02 o 
  10  40   0        4.85       37.79     43.37 o 
  12  40   0       14.09       82.53     46.37 o 
   2  42   0       71.92      119.92     94.04 o 
   4  42   0      407.72      319.29    197.72 o 
   6  42   0      155.35      329.15    166.92 o 
   8  42   0        3.34       37.30     64.34 o 
  10  42   0      507.24      487.01     82.79 o 
   0  44   0       60.81      324.47    163.02 o 
   2  44   0        0.86       75.97     98.17 o 
   4  44   0       23.71       41.92     96.34 o 
   6  44   0       94.80      171.21    159.90 o 
   1   1   1   255873.47   254249.03   1974.54 o 
   3   1   1    34290.72    35264.18    312.13 o 
   5   1   1     4534.17     4738.99     51.01 o 
   7   1   1     3955.43     4734.82     71.85 o 
   9   1   1    17943.72    20139.36    157.47 o 
  11   1   1     2015.65     2158.80     34.37 o 
  13   1   1     1136.90     1081.33     30.93 o 
  15   1   1      875.14      927.69     33.28 o 
  17   1   1      252.63      307.39     26.16 o 
  19   1   1      778.71      776.35     51.86 o 
  21   1   1      947.72      885.56    104.67 o 
  23   1   1      171.22      192.10     50.83 o 
   1   3   1    44414.48    47753.60    321.72 o 
   3   3   1    11011.48    11049.80     83.88 o 
   5   3   1      236.86      256.02     11.20 o 
   7   3   1     9803.17     9679.88     84.85 o 
   9   3   1     7718.23     7891.62     81.92 o 
  11   3   1     7441.81     8440.46     84.90 o 
  13   3   1     4351.03     4293.44     57.55 o 
  15   3   1      162.69      182.62     19.62 o 
  17   3   1     1323.61     1396.63     61.82 o 
  19   3   1     2993.46     2928.32     88.14 o 
  21   3   1     1045.29     1038.34     90.12 o 
  23   3   1      161.54      160.82     46.51 o 
   1   5   1     4983.06     5111.94     47.32 o 
   3   5   1    44009.08    45302.54    309.32 o 
   5   5   1    11648.50    12706.64     99.53 o 
   7   5   1    10666.77    10974.37     92.56 o 
   9   5   1    10926.21    11127.67     98.33 o 
  11   5   1    13135.21    13985.40    138.64 o 
  13   5   1     5830.02     6019.38     81.04 o 
  15   5   1     3579.82     3386.46     90.73 o 
  17   5   1     2649.74     2814.91     87.65 o 
  19   5   1     1073.20     1092.34     61.33 o 
  21   5   1      379.21      551.24     49.25 o 
  23   5   1      206.75      226.21     51.40 o 
   1   7   1    39651.39    42500.45    281.72 o 
   3   7   1   157147.50   165886.33   1064.93 o 
   5   7   1    10743.86    11138.48     86.02 o 
   7   7   1     9010.09     9217.46     80.85 o 
   9   7   1     6726.02     7706.29     74.97 o 
  11   7   1     2499.55     2558.82     40.00 o 
  13   7   1      167.93      216.89     17.19 o 
  15   7   1      847.19      887.36     41.73 o 
  17   7   1      831.25      667.94     87.07 o 
  19   7   1      378.17      326.40     56.61 o 
  21   7   1      402.55      470.21     48.06 o 
  23   7   1      402.26      516.46     78.51 o 
   1   9   1   196580.95   211410.72   1407.74 o 
   3   9   1   243059.52   258196.50   1650.71 o 
   5   9   1    34698.27    38235.52    260.61 o 
   7   9   1    21564.38    24219.46    174.66 o 
   9   9   1     1713.56     1888.59     28.06 o 
  11   9   1     7311.65     6928.77     73.35 o 
  13   9   1      625.04      596.40     30.96 o 
  15   9   1      391.09      398.37     31.66 o 
  17   9   1      711.96      672.30     44.08 o 
  19   9   1      267.12      290.65     38.14 o 
  21   9   1        7.48       40.29     28.36 o 
  23   9   1      610.84      644.89     60.39 o 
   1  11   1    92168.23    99385.64    645.33 o 
   3  11   1   108234.17   115498.89    832.93 o 
   5  11   1     4565.98     4711.73     64.74 o 
   7  11   1     3920.87     3874.71     46.06 o 
   9  11   1     1224.67     1035.76     22.95 o 
  11  11   1     3516.98     3517.99     62.01 o 
  13  11   1      894.49      966.18     42.35 o 
  15  11   1      804.80      913.35     45.26 o 
  17  11   1     1295.81     1162.64     62.07 o 
  19  11   1     1346.33     1339.81     69.50 o 
  21  11   1      856.52      867.97     68.43 o 
  23  11   1       67.51      115.40     38.88 o 
   1  13   1    29540.78    30153.61    218.01 o 
   3  13   1    23220.24    23326.34    173.11 o 
   5  13   1     1192.45     1275.06     23.94 o 
   7  13   1     6450.39     6363.07     66.03 o 
   9  13   1     7318.69     7705.20     79.02 o 
  11  13   1      694.44      655.19     33.49 o 
  13  13   1     2039.32     1991.92     75.18 o 
  15  13   1      918.99     1108.53     49.78 o 
  17  13   1     4077.86     3612.41     91.25 o 
  19  13   1      830.50      780.23     60.35 o 
  21  13   1      167.73      237.67     45.64 o 
  23  13   1       24.20       29.52     47.71 o 
   1  15   1    12798.08    13264.15    109.38 o 
   3  15   1     6302.67     6291.90     61.16 o 
   5  15   1      194.98      198.87     12.71 o 
   7  15   1     4863.36     4983.48     66.82 o 
   9  15   1      140.42      154.56     18.30 o 
  11  15   1     1431.73     1503.32     45.49 o 
  13  15   1     3996.91     4038.14     79.29 o 
  15  15   1     1964.57     1830.87     70.89 o 
  17  15   1      867.43      877.25     56.70 o 
  19  15   1       16.90       16.57     31.17 o 
  21  15   1      264.01      393.83     57.57 o 
  23  15   1       16.76       29.46     40.69 o 
   1  17   1     4425.81     4361.79     50.00 o 
   3  17   1     1719.20     1662.28     27.70 o 
   5  17   1    60639.44    62099.49    420.01 o 
   7  17   1     3147.24     3120.33     52.13 o 
   9  17   1     3837.04     3463.54     57.72 o 
  11  17   1      474.62      569.24     31.98 o 
  13  17   1     1851.35     1707.23     59.31 o 
  15  17   1     2356.11     2221.21     87.01 o 
  17  17   1      391.08      458.93     40.19 o 
  19  17   1      571.43      648.75     66.39 o 
  21  17   1       32.09       67.23     47.83 o 
   1  19   1     3776.17     3695.81     51.13 o 
   3  19   1     8909.87     8881.02     83.92 o 
   5  19   1    41834.06    42489.21    298.06 o 
   7  19   1    16205.39    16222.85    161.01 o 
   9  19   1     2770.39     2152.29     46.57 o 
  11  19   1       59.88       49.08     16.48 o 
  13  19   1       43.30       35.62     23.40 o 
  15  19   1     1395.06     1322.82     61.16 o 
  17  19   1      208.27      280.31     35.21 o 
  19  19   1       13.00       75.09     40.82 o 
  21  19   1       96.89       70.23     50.99 o 
   1  21   1     3219.06     3123.58     44.84 o 
   3  21   1    15399.33    14379.83    124.15 o 
   5  21   1    23417.76    23169.49    193.13 o 
   7  21   1     1795.20     1778.21     43.59 o 
   9  21   1      995.34     1138.10     45.11 o 
  11  21   1     1837.18     1835.25     63.63 o 
  13  21   1      545.57      592.86     42.04 o 
  15  21   1      951.38      949.64     58.79 o 
  17  21   1      773.27      708.23     55.26 o 
  19  21   1      685.77      575.79     80.44 o 
  21  21   1       50.28       70.45     45.50 o 
   1  23   1      469.13      472.47     20.67 o 
   3  23   1     3448.68     3254.95     45.33 o 
   5  23   1      811.31      909.41     34.12 o 
   7  23   1     3565.78     3170.96     82.92 o 
   9  23   1     1162.83     1119.75     46.84 o 
  11  23   1      234.14      277.75     28.64 o 
  13  23   1     1328.87     1351.68     66.57 o 
  15  23   1      759.50      711.32     52.56 o 
  17  23   1      263.55      254.09     40.64 o 
  19  23   1        6.92        0.00     40.94 o 
  21  23   1       58.52        0.00     54.71 o 
   1  25   1      352.36      358.49     19.58 o 
   3  25   1     2523.67     2352.18     39.69 o 
   5  25   1      195.63      190.48     21.65 o 
   7  25   1     1923.61     1884.32     52.58 o 
   9  25   1      205.88      216.33     24.58 o 
  11  25   1      600.61      659.48     47.23 o 
  13  25   1     1668.47     1571.73     73.57 o 
  15  25   1     1186.64     1107.77     71.37 o 
  17  25   1      106.33      126.15     37.82 o 
  19  25   1      223.42      171.60     47.35 o 
   1  27   1      150.57      198.80     16.82 o 
   3  27   1      654.02      713.38     35.68 o 
   5  27   1      648.30      635.25     34.26 o 
   7  27   1     6950.16     5895.81     93.95 o 
   9  27   1     3752.41     3394.18     80.48 o 
  11  27   1      813.83      773.52     52.40 o 
  13  27   1     1458.36     1569.08     76.76 o 
  15  27   1       74.93       88.33     33.79 o 
  17  27   1       48.78        0.00     46.62 o 
  19  27   1       71.68      103.70     44.77 o 
   1  29   1     1233.87     1260.02     36.64 o 
   3  29   1      919.56      997.09     46.12 o 
   5  29   1     1215.56     1107.98     50.99 o 
   7  29   1     5614.62     4815.43    118.70 o 
   9  29   1     1168.48     1142.16     56.73 o 
  11  29   1     1220.09     1260.00     67.90 o 
  13  29   1      192.25      176.54     34.70 o 
  15  29   1       51.82      109.37     32.24 o 
  17  29   1       31.63      127.15     32.72 o 
  19  29   1      282.92      453.95     58.06 o 
   1  31   1      198.47      159.52     24.17 o 
   3  31   1     1039.35     1005.69     44.05 o 
   5  31   1      581.24      586.76     39.00 o 
   7  31   1       46.24       92.50     23.36 o 
   9  31   1     2847.66     2588.77     88.34 o 
  11  31   1      605.28      814.40     57.00 o 
  13  31   1      252.09      288.15     50.89 o 
  15  31   1      125.79      163.44     35.06 o 
  17  31   1        5.90       12.56     33.44 o 
   1  33   1       99.52       93.23     26.42 o 
   3  33   1     2337.59     2335.60     78.21 o 
   5  33   1      296.62      395.29     41.47 o 
   7  33   1       20.52       10.12     22.97 o 
   9  33   1     2096.59     2020.35     83.68 o 
  11  33   1      372.16      502.69     47.33 o 
  13  33   1      318.37      344.59     41.27 o 
  15  33   1      124.98      176.55     35.37 o 
  17  33   1       11.05       86.06     35.31 o 
   1  35   1      165.84      149.60     39.73 o 
   3  35   1      228.35      230.76     30.78 o 
   5  35   1      175.34      143.29     29.14 o 
   7  35   1       29.91       34.38     25.95 o 
   9  35   1      808.40      946.73     60.47 o 
  11  35   1     1451.49     1297.41     73.33 o 
  13  35   1       72.01       70.49     31.24 o 
  15  35   1        6.24       11.38     27.44 o 
   1  37   1      275.69      321.19     61.19 o 
   3  37   1       59.54       35.35     36.72 o 
   5  37   1      432.67      492.54     43.36 o 
   7  37   1      135.81      148.87     36.38 o 
   9  37   1      370.02      357.97     42.96 o 
  11  37   1      582.81      538.71     51.08 o 
  13  37   1       36.62       27.03     28.39 o 
   1  39   1       14.44       72.36     54.45 o 
   3  39   1       80.66       81.97     52.05 o 
   5  39   1      528.66      502.75     48.91 o 
   7  39   1      641.50      719.77     63.33 o 
   9  39   1      200.53      150.99     39.56 o 
  11  39   1      223.34      143.80     36.95 o 
  13  39   1      347.05      390.33     46.69 o 
   1  41   1      571.81      614.93     85.49 o 
   3  41   1       26.19        0.00     55.42 o 
   5  41   1      308.90      337.77     92.92 o 
   7  41   1      507.90      663.73     77.39 o 
   9  41   1       56.79       64.08     37.92 o 
  11  41   1        1.65       19.18     35.75 o 
   1  43   1      154.36      172.04     70.84 o 
   3  43   1      141.14       93.04     70.58 o 
   5  43   1      314.40      287.55     87.57 o 
   7  43   1      333.83      287.51    151.32 o 
   1  45   1       40.93       81.01     75.58 o 
   3  45   1      135.28       63.59     73.11 o 
   5  45   1       19.46        0.00     99.09 o 
   2   0   2   101849.68    99518.81    910.05 o 
   6   0   2    23984.86    25678.27    326.01 o 
  10   0   2     8455.63     8303.69    131.28 o 
  14   0   2     8702.42     8431.48    136.69 o 
  18   0   2     3511.83     3314.82    141.94 o 
  22   0   2      463.21      415.72    124.60 o 
   0   2   2    13924.52    14337.72    146.41 o 
   2   2   2     9180.29     9213.87     86.14 o 
   4   2   2     1050.96     1017.24     17.73 o 
   6   2   2     3512.74     3659.33    288.16 o 
   8   2   2      716.11      754.54     21.54 o 
  10   2   2     4043.58     4164.99     58.62 o 
  12   2   2     1907.28     1924.31     37.83 o 
  14   2   2      720.17      673.32     30.36 o 
  16   2   2       59.87       89.80     18.12 o 
  18   2   2     2074.37     2085.91     83.36 o 
  20   2   2      537.01      703.16     61.14 o 
  22   2   2      226.06      299.42     52.56 o 
  24   2   2       16.87       12.39     37.02 o 
   2   4   2    66819.52    68732.57    449.91 o 
   4   4   2      460.48      339.16     12.32 o 
   6   4   2     9694.61     9382.28     82.43 o 
   8   4   2     5711.83     6060.01     65.40 o 
  10   4   2    30925.55    33945.70    273.32 o 
  12   4   2     2332.07     2482.92     47.76 o 
  14   4   2      297.34      249.35     20.24 o 
  16   4   2     2006.25     1943.10     55.58 o 
  18   4   2     1884.15     1800.35     72.04 o 
  20   4   2      827.19      824.92     56.05 o 
  22   4   2       13.66        8.04     36.89 o 
  24   4   2       30.37      116.48     53.30 o 
   0   6   2    27084.71    24177.80    274.85 o 
   2   6   2    13840.65    13594.00    105.37 o 
   4   6   2    46787.14    47301.86    339.08 o 
   6   6   2    12393.24    12849.19    105.88 o 
   8   6   2     2976.29     3302.02     42.79 o 
  10   6   2     3526.03     3624.85     48.59 o 
  12   6   2     2004.16     1910.06     37.01 o 
  14   6   2      496.34      503.19     26.28 o 
  16   6   2     6558.51     3565.26    223.27 o 
  18   6   2     1020.72     1134.33     78.10 o 
  20   6   2       40.64       37.40     26.30 o 
  22   6   2      298.20      367.54     52.27 o 
  24   6   2      163.94      335.17     67.68 o 
   2   8   2    34727.45    35062.90    247.92 o 
   4   8   2     1942.41     1830.79     25.89 o 
   6   8   2      902.96      845.45     19.68 o 
   8   8   2     1153.37     1220.51     25.67 o 
  10   8   2     1241.75     1166.42     35.46 o 
  12   8   2     2889.27     2881.35     45.75 o 
  14   8   2      709.74      800.18     37.52 o 
  16   8   2     3035.27     2923.85     74.41 o 
  18   8   2     1573.32     1437.95     82.73 o 
  20   8   2      402.13      185.95     74.13 o 
  22   8   2      115.36      130.38     37.69 o 
   0  10   2    91431.13    94494.16    932.29 o 
   2  10   2    41965.51    42185.97    296.60 o 
   4  10   2     1540.08     1490.94     37.31 o 
   6  10   2    32338.88    33956.91    238.21 o 
   8  10   2     1210.75     1268.24     26.04 o 
  10  10   2     1532.36     1528.23     31.11 o 
  12  10   2     5343.01     5329.03     95.98 o 
  14  10   2     1131.40     1137.34     47.76 o 
  16  10   2      708.39      799.09     67.06 o 
  18  10   2      625.66      681.81     53.40 o 
  20  10   2      640.68      650.94     62.23 o 
  22  10   2       79.82      118.14     38.04 o 
   2  12   2    37692.02    38719.51    298.29 o 
   4  12   2    10786.63    10834.75     99.54 o 
   6  12   2     3204.16     3617.20     50.53 o 
   8  12   2      813.53     1023.74     25.68 o 
  10  12   2     1684.18     1706.50     31.91 o 
  12  12   2     2753.28     2682.98     61.66 o 
  14  12   2     4726.34     4496.73    112.26 o 
  16  12   2      317.08      276.71     35.19 o 
  18  12   2     2710.23     2680.56     90.14 o 
  20  12   2      258.82      337.68     46.28 o 
  22  12   2      297.10      302.86     48.67 o 
   0  14   2     1532.32     1499.13     37.33 o 
   2  14   2     3241.28     3133.77     37.42 o 
   4  14   2     2119.59     2068.78     35.11 o 
   6  14   2     4729.58     5071.55     53.53 o 
   8  14   2    11413.37    11614.63     98.58 o 
  10  14   2     2729.62     2862.06     55.97 o 
  12  14   2     2556.57     2567.34     57.65 o 
  14  14   2     1296.19     1213.52     55.64 o 
  16  14   2     3158.34     2999.45     87.34 o 
  18  14   2      808.97      723.06     55.60 o 
  20  14   2       40.75       45.19     35.77 o 
  22  14   2      139.26      112.83     41.19 o 
   2  16   2     1422.52     1379.80     24.98 o 
   4  16   2     2768.12     2762.04     36.61 o 
   6  16   2     9132.99     8743.80     78.91 o 
   8  16   2      494.27      586.29     21.25 o 
  10  16   2     2644.89     2801.20     56.88 o 
  12  16   2     1939.20     1851.88     58.51 o 
  14  16   2       64.94       81.19     24.76 o 
  16  16   2     2176.31     2258.62     76.83 o 
  18  16   2      548.28      643.19     53.10 o 
  20  16   2        9.55        4.60     45.46 o 
  22  16   2       24.99       46.32     44.13 o 
   0  18   2    34201.11    32936.69    336.13 o 
   2  18   2     3164.75     3101.43     40.75 o 
   4  18   2    15109.02    15209.55    127.30 o 
   6  18   2     7927.35     7777.53     73.93 o 
   8  18   2     2873.12     2947.25     57.19 o 
  10  18   2     1730.11     1681.66     58.55 o 
  12  18   2     4786.64     4281.46     88.00 o 
  14  18   2     1076.42      987.96     53.59 o 
  16  18   2       35.63       73.04     30.41 o 
  18  18   2      231.42      252.45     39.89 o 
  20  18   2      365.07      381.35     56.89 o 
  22  18   2      214.68      254.10     61.57 o 
   2  20   2     3770.20     3624.63     50.36 o 
   4  20   2    22602.13    21640.69    167.81 o 
   6  20   2    15418.89    15382.21    147.24 o 
   8  20   2     5502.08     5285.65     82.29 o 
  10  20   2      329.88      321.61     29.63 o 
  12  20   2     4940.65     4425.19     93.40 o 
  14  20   2     1054.52     1081.30     57.27 o 
  16  20   2      505.90      523.27     44.51 o 
  18  20   2      687.26      761.24     59.06 o 
  20  20   2       95.01      105.07     45.63 o 
   0  22   2     3254.25     3149.41     63.55 o 
   2  22   2     3490.68     3440.21     47.05 o 
   4  22   2    11699.38    11282.47    118.24 o 
   6  22   2     6162.79     5380.78     83.42 o 
   8  22   2      706.61      673.91     37.53 o 
  10  22   2     1248.21     1165.33     49.62 o 
  12  22   2     1001.55     1055.84     58.68 o 
  14  22   2     2315.65     2202.74     77.36 o 
  16  22   2      659.28      645.24     49.33 o 
  18  22   2       49.86       61.56     41.98 o 
  20  22   2       26.92       33.44     45.40 o 
   2  24   2     2469.86     2410.76     54.39 o 
   4  24   2     6839.57     6363.94     82.26 o 
   6  24   2     3286.02     3152.76     84.48 o 
   8  24   2      450.60      465.23     33.42 o 
  10  24   2      856.61      962.74     46.93 o 
  12  24   2     1267.45     1161.38     58.11 o 
  14  24   2     1035.68      997.41     57.40 o 
  16  24   2       14.63       25.93     31.73 o 
  18  24   2      389.49      493.70     58.52 o 
  20  24   2       16.82       44.09     44.04 o 
   0  26   2      724.13      767.62     38.65 o 
   2  26   2     1866.58     1877.61     39.19 o 
   4  26   2     3993.73     3572.47     68.00 o 
   6  26   2     3662.25     3197.11     65.94 o 
   8  26   2     1920.03     1691.19     59.48 o 
  10  26   2      597.24      635.22     40.51 o 
  12  26   2     3240.67     3117.25     84.10 o 
  14  26   2       34.42       36.54     27.27 o 
  16  26   2       93.97       91.04     34.55 o 
  18  26   2      186.76      178.02     42.22 o 
  20  26   2      107.30      182.67     51.43 o 
   2  28   2      927.04      885.06     35.55 o 
   4  28   2       41.88       86.24     19.08 o 
   6  28   2     2403.40     2051.68     59.05 o 
   8  28   2     6223.19     5624.02    101.54 o 
  10  28   2      462.89      483.65     36.96 o 
  12  28   2      540.95      616.28     53.95 o 
  14  28   2      308.82      375.35     42.62 o 
  16  28   2       20.26       41.91     30.26 o 
  18  28   2        1.29       17.28     37.27 o 
   0  30   2     4780.64     4266.27     95.83 o 
   2  30   2      589.86      683.02     39.41 o 
   4  30   2      643.02      706.88     37.93 o 
   6  30   2     4462.41     4028.82     79.18 o 
   8  30   2     4657.54     3969.67     86.12 o 
  10  30   2      278.39      255.20     36.56 o 
  12  30   2     1015.16     1142.20     72.79 o 
  14  30   2      340.87      429.75     44.66 o 
  16  30   2       10.47       69.39     30.17 o 
  18  30   2      138.03      242.85     43.22 o 
   2  32   2     3147.25     2723.95     93.52 o 
   4  32   2     1418.22     1331.43     55.29 o 
   6  32   2     1101.72     1161.03     53.00 o 
   8  32   2       33.31       88.41     27.82 o 
  10  32   2     2468.56     2410.26     92.03 o 
  12  32   2      595.43      491.37     51.36 o 
  14  32   2      292.31      228.36     46.89 o 
  16  32   2        9.16       60.24     38.05 o 
   0  34   2      658.29      723.80     89.16 o 
   2  34   2     1130.69     1077.46     53.16 o 
   4  34   2      292.96      326.45     33.97 o 
   6  34   2      225.28      309.69     37.23 o 
   8  34   2      801.51      879.03     54.53 o 
  10  34   2      653.18      669.28     53.64 o 
  12  34   2      174.86      173.99     38.79 o 
  14  34   2       28.18       18.80     31.70 o 
  16  34   2       13.11      108.74     34.99 o 
   2  36   2       50.57       47.66     35.19 o 
   4  36   2       39.95       80.65     26.62 o 
   6  36   2      250.82      246.19     36.73 o 
   8  36   2      728.38      733.15     56.03 o 
  10  36   2      264.88      263.69     52.35 o 
  12  36   2      119.46      248.97     39.78 o 
  14  36   2       52.87      126.45     38.34 o 
   0  38   2      348.79      275.03     87.14 o 
   2  38   2      493.11      359.96     69.61 o 
   4  38   2      646.21      563.99     54.93 o 
   6  38   2      147.54      185.08     37.98 o 
   8  38   2      680.58      618.80     58.29 o 
  10  38   2      272.10      314.11     45.00 o 
  12  38   2      591.81      564.22     59.82 o 
   2  40   2      364.47      303.01     72.00 o 
   4  40   2      305.81      406.78     93.22 o 
   6  40   2       93.98       97.79     37.27 o 
   8  40   2      395.80      518.22     53.20 o 
  10  40   2      744.79      698.93     61.28 o 
   0  42   2      486.85      499.10    120.65 o 
   2  42   2      240.24      132.04     98.11 o 
   4  42   2        9.81        0.00     67.57 o 
   6  42   2      701.87      537.69    114.92 o 
   8  42   2      122.89      135.99     40.20 o 
   2  44   2       48.05       31.09     69.25 o 
   4  44   2       96.20       82.58     81.50 o 
   6  44   2      406.60      234.24    148.14 o 
   1   1   3    29997.13    30401.09    225.48 o 
   3   1   3    37217.97    38905.00    266.85 o 
   5   1   3     1034.11     1112.15     22.95 o 
   7   1   3      296.49      269.25     18.04 o 
   9   1   3    11306.35    12170.62    119.92 o 
  11   1   3     3927.56     3813.65     56.34 o 
  13   1   3     2889.69     2927.50     51.63 o 
  15   1   3     1647.82     1645.37     47.04 o 
  17   1   3     3253.33     3012.02     61.68 o 
  19   1   3     1430.58     1257.43     75.04 o 
  21   1   3      510.67      527.42     63.92 o 
  23   1   3        0.14        0.00     37.07 o 
   1   3   3     6122.40     5837.24     54.10 o 
   3   3   3     3212.75     2900.62     40.01 o 
   5   3   3     7461.16     7476.77     70.07 o 
   7   3   3       98.39      149.27     11.41 o 
   9   3   3     1185.78     1113.14     29.28 o 
  11   3   3     2772.50     2413.83     50.08 o 
  13   3   3     1435.18     1475.30     47.45 o 
  15   3   3      579.39      573.46     29.77 o 
  17   3   3      175.53      171.79     26.71 o 
  19   3   3     1158.58     1153.39     63.42 o 
  21   3   3      171.89      153.87     44.23 o 
  23   3   3        8.63      132.61     46.84 o 
   1   5   3     8488.96     9134.33     81.71 o 
   3   5   3      516.87      492.23     15.45 o 
   5   5   3    13069.15    13610.14    119.99 o 
   7   5   3     5890.64     6147.25     63.05 o 
   9   5   3       91.26       81.59     11.53 o 
  11   5   3     1726.45     1745.35     39.61 o 
  13   5   3      110.60       92.00     15.83 o 
  15   5   3     4271.86     3810.39     69.00 o 
  17   5   3     3508.97     3333.52     99.77 o 
  19   5   3      130.95      106.93     30.31 o 
  21   5   3      384.60      395.80     54.99 o 
  23   5   3       63.80      152.30     54.02 o 
   1   7   3    17486.52    17415.09    139.99 o 
   3   7   3    23549.16    23162.80    168.92 o 
   5   7   3     4259.65     4494.83     52.14 o 
   7   7   3    11197.24    11134.83     98.00 o 
   9   7   3      948.10     1095.27     28.15 o 
  11   7   3     5087.37     5275.85     65.13 o 
  13   7   3      704.45      782.62     32.81 o 
  15   7   3     3297.29     3041.88     69.10 o 
  17   7   3     2009.98     2085.60    105.74 o 
  19   7   3      469.31      422.35     54.59 o 
  21   7   3      574.20      444.38     83.99 o 
  23   7   3       95.16      112.18     50.68 o 
   1   9   3     4870.49     5211.96     51.58 o 
   3   9   3    16459.91    16786.65    134.37 o 
   5   9   3     7027.35     6673.13     73.19 o 
   7   9   3    20064.40    21558.37    168.81 o 
   9   9   3     1974.40     1908.96     34.35 o 
  11   9   3     1596.38     1689.27     36.67 o 
  13   9   3     4997.01     4490.88     68.97 o 
  15   9   3     3244.89     3053.04     70.34 o 
  17   9   3     1932.19     1890.06     76.75 o 
  19   9   3      244.79      295.47     46.93 o 
  21   9   3      389.36      359.78     70.97 o 
  23   9   3        2.88       37.01     39.15 o 
   1  11   3     8643.32     8545.86     75.39 o 
   3  11   3     1202.30     1069.07     24.48 o 
   5  11   3    16445.82    16429.59    162.48 o 
   7  11   3     8371.69     8370.21    118.07 o 
   9  11   3      632.64      668.69     23.45 o 
  11  11   3     1921.27     1820.10     44.06 o 
  13  11   3       72.42      113.19     20.06 o 
  15  11   3     2676.00     2688.54     80.20 o 
  17  11   3      518.06      608.61     49.48 o 
  19  11   3      303.18      416.19     45.96 o 
  21  11   3      170.97      298.94     46.92 o 
  23  11   3       45.20      100.02     41.71 o 
   1  13   3     7123.95     7395.38     81.84 o 
   3  13   3     3691.95     3828.31     47.56 o 
   5  13   3     2594.79     2605.39     38.47 o 
   7  13   3     1248.96     1370.68     33.62 o 
   9  13   3     6208.16     5784.67     67.17 o 
  11  13   3      538.65      594.69     35.56 o 
  13  13   3     6353.61     5975.00    100.61 o 
  15  13   3     2034.27     1850.89     94.98 o 
  17  13   3     1761.49     1728.41     77.24 o 
  19  13   3       35.19       65.78     34.51 o 
  21  13   3      437.64      414.90     62.72 o 
   1  15   3      298.70      341.22     14.56 o 
   3  15   3     8540.40     8520.11     83.26 o 
   5  15   3     2830.77     2806.26     41.04 o 
   7  15   3     5657.80     5609.21     63.75 o 
   9  15   3     3076.50     2987.04     53.81 o 
  11  15   3     6448.50     5912.20     97.90 o 
  13  15   3     1215.13     1241.10     52.19 o 
  15  15   3     1504.55     1399.39     62.65 o 
  17  15   3      385.85      393.70     43.80 o 
  19  15   3       29.08       13.96     32.35 o 
  21  15   3        2.11       39.21     43.99 o 
   1  17   3     4317.18     4410.44     51.38 o 
   3  17   3     2672.98     3100.17     44.51 o 
   5  17   3     6325.07     6224.28     68.90 o 
   7  17   3     4753.06     4551.16     56.73 o 
   9  17   3     1640.58     1737.85     73.88 o 
  11  17   3     2825.55     2824.78     66.68 o 
  13  17   3      588.20      631.47     40.69 o 
  15  17   3     1503.06     1377.75     64.04 o 
  17  17   3      309.25      288.05     41.35 o 
  19  17   3        7.39       20.07     33.75 o 
  21  17   3      278.39      402.40     61.50 o 
   1  19   3     3177.33     3266.69     44.25 o 
   3  19   3    20612.09    19767.23    163.98 o 
   5  19   3     1213.47     1126.53     29.58 o 
   7  19   3      926.20      940.40     32.05 o 
   9  19   3       71.20       54.72     17.07 o 
  11  19   3      555.68      601.16     37.55 o 
  13  19   3     5392.02     5162.19    105.14 o 
  15  19   3     1033.69     1085.36     58.15 o 
  17  19   3     1008.97      976.80     65.71 o 
  19  19   3       64.38       88.94     39.30 o 
  21  19   3       96.07       92.26     50.67 o 
   1  21   3      752.77      930.90     31.00 o 
   3  21   3     4686.89     4276.61     57.39 o 
   5  21   3     2846.86     2853.03     50.92 o 
   7  21   3      901.15      943.20     39.25 o 
   9  21   3      926.16      869.53     43.41 o 
  11  21   3     3081.77     2724.15     67.06 o 
  13  21   3      529.85      555.34     42.87 o 
  15  21   3      513.77      508.76     50.29 o 
  17  21   3     1296.12     1346.52     74.98 o 
  19  21   3       94.62      110.30     40.24 o 
  21  21   3      182.75      189.17     65.81 o 
   1  23   3     1719.94     1587.38     36.54 o 
   3  23   3     8087.52     8193.49     92.73 o 
   5  23   3     2452.39     2199.08     46.19 o 
   7  23   3      487.95      496.95     32.62 o 
   9  23   3     1464.08     1471.97     55.69 o 
  11  23   3     2384.80     2382.94     80.30 o 
  13  23   3     2538.57     2210.09     78.51 o 
  15  23   3      584.86      620.14     48.60 o 
  17  23   3      316.97      302.10     44.94 o 
  19  23   3        7.03        0.00     44.42 o 
   1  25   3      643.77      565.34     27.81 o 
   3  25   3      646.72      732.21     32.08 o 
   5  25   3     3214.47     3068.34     67.23 o 
   7  25   3     1384.65     1450.87     54.53 o 
   9  25   3     1816.30     1738.35     61.33 o 
  11  25   3     1141.54     1168.45     57.62 o 
  13  25   3      151.81      150.23     28.70 o 
  15  25   3      127.48      162.83     31.91 o 
  17  25   3       82.69      124.82     39.43 o 
  19  25   3      170.80      134.25     51.57 o 
   1  27   3     1239.60     1242.85     40.74 o 
   3  27   3     3475.51     2868.27    103.91 o 
   5  27   3      356.53      372.71     30.14 o 
   7  27   3     1798.30     1615.67     68.97 o 
   9  27   3     3577.40     3504.52     79.81 o 
  11  27   3     4457.11     3791.53     86.25 o 
  13  27   3      261.23      270.58     35.00 o 
  15  27   3      235.96      199.16     51.61 o 
  17  27   3       56.81       84.57     37.74 o 
  19  27   3       63.91        1.36     46.18 o 
   1  29   3      554.66      557.48     34.17 o 
   3  29   3      430.18      486.22     35.33 o 
   5  29   3      940.52      892.59     46.75 o 
   7  29   3     2963.59     2690.39     73.91 o 
   9  29   3      962.77      825.86     48.34 o 
  11  29   3       33.74       73.78     27.27 o 
  13  29   3      238.36      222.48     41.40 o 
  15  29   3      194.03      240.64     48.63 o 
  17  29   3        9.14       56.38     33.80 o 
   1  31   3     2251.57     2195.11     66.45 o 
   3  31   3      251.97      248.99     29.30 o 
   5  31   3      115.46      144.88     24.86 o 
   7  31   3     1167.89     1194.64     62.88 o 
   9  31   3      145.62      224.42     30.89 o 
  11  31   3      107.38      120.49     31.78 o 
  13  31   3      741.38      829.44     64.00 o 
  15  31   3      207.33      219.23     38.02 o 
  17  31   3       57.18       92.71     32.74 o 
   1  33   3     2977.91     2959.84     87.52 o 
   3  33   3       56.33       89.66     24.82 o 
   5  33   3      241.97      282.75     33.39 o 
   7  33   3      881.14      730.83     68.45 o 
   9  33   3      126.72      151.81     36.60 o 
  11  33   3      324.77      311.10     40.99 o 
  13  33   3      498.07      528.82     48.25 o 
  15  33   3       98.91      210.80     44.39 o 
   1  35   3       74.72       72.75     31.86 o 
   3  35   3      215.37      207.38     29.05 o 
   5  35   3      634.46      644.01     47.79 o 
   7  35   3      418.96      344.94     47.52 o 
   9  35   3     1296.55     1311.24     73.23 o 
  11  35   3      317.99      321.74     44.52 o 
  13  35   3      110.61      180.26     35.34 o 
  15  35   3       45.88      128.28     35.51 o 
   1  37   3       25.56       93.49     36.45 o 
   3  37   3      297.25      371.04     51.53 o 
   5  37   3      200.91      228.21     38.60 o 
   7  37   3      399.95      381.39     58.31 o 
   9  37   3      912.74      869.89     67.70 o 
  11  37   3      171.39       90.92     32.05 o 
  13  37   3        6.60       72.83     31.57 o 
   1  39   3      436.71      395.14     53.62 o 
   3  39   3      238.49      172.22     54.65 o 
   5  39   3      164.75      198.32     50.05 o 
   7  39   3      761.61      752.05     91.47 o 
   9  39   3     1045.71      992.78     72.46 o 
  11  39   3      499.21      592.20     55.93 o 
   1  41   3      212.48      225.48     80.95 o 
   3  41   3       75.87      122.89     62.78 o 
   5  41   3      171.31      220.06     69.41 o 
   7  41   3      292.02      248.72     46.87 o 
   9  41   3       23.86       62.37     35.77 o 
   1  43   3      368.46      335.57     80.41 o 
   3  43   3      214.92      219.04     94.27 o 
   5  43   3       24.58        0.00     58.05 o 
   0   0   4    19546.00    19111.87    290.54 o 
   4   0   4    14133.92    14525.37    166.94 o 
   8   0   4    43512.13    48401.23    679.62 o 
  12   0   4     1762.33     1755.46     64.38 o 
  16   0   4     7514.54     6689.91    131.33 o 
  20   0   4     4008.65     3887.56    204.96 o 
   2   2   4     1355.08     1302.34     25.25 o 
   4   2   4     1442.64     1405.25     29.09 o 
   6   2   4    11574.74    12147.51    111.82 o 
   8   2   4     9617.20    10935.79     99.13 o 
  10   2   4    10145.35    10448.19    149.17 o 
  12   2   4     1282.16     1289.41     47.01 o 
  14   2   4      816.44      937.91     40.16 o 
  16   2   4     1071.16     1068.03     47.73 o 
  18   2   4      422.59      435.07     39.59 o 
  20   2   4       95.57      179.56     52.12 o 
  22   2   4       96.82      128.81     45.94 o 
   0   4   4    16612.45    15788.57    175.92 o 
   2   4   4    20201.34    20395.53    154.62 o 
   4   4   4     3137.50     3741.85     52.10 o 
   6   4   4    27537.15    31579.45    237.45 o 
   8   4   4     5177.80     5124.48     61.10 o 
  10   4   4     1662.74     1631.69     38.92 o 
  12   4   4       54.43       62.42     14.14 o 
  14   4   4     3135.22     2894.82     67.69 o 
  16   4   4     1230.80     1464.41     58.77 o 
  18   4   4     2604.89     2562.03    109.83 o 
  20   4   4     1275.54     1389.50     77.10 o 
  22   4   4       66.03      130.34     47.06 o 
   2   6   4    17614.72    18368.79    152.19 o 
   4   6   4    15297.26    17497.25    146.90 o 
   6   6   4     1284.25     1346.76     28.15 o 
   8   6   4     6828.61     6644.86     69.56 o 
  10   6   4       50.48       50.53     12.30 o 
  12   6   4      904.96      897.97     34.87 o 
  14   6   4     1576.18     1472.45     43.51 o 
  16   6   4     3161.19     2953.33     81.11 o 
  18   6   4     1833.08     1604.61    123.25 o 
  20   6   4      471.65      359.04    121.18 o 
  22   6   4       84.99      129.25     40.84 o 
   0   8   4    10324.26     9564.07    119.96 o 
   2   8   4     2730.22     2618.40     35.99 o 
   4   8   4     4766.25     4496.55     51.37 o 
   6   8   4    13735.35    14618.31    125.73 o 
   8   8   4      218.34      243.61     14.87 o 
  10   8   4      242.13      183.79     16.27 o 
  12   8   4     5100.55     4901.86     66.63 o 
  14   8   4      751.83      860.67     41.32 o 
  16   8   4     2446.05     2453.98     97.99 o 
  18   8   4      114.70      117.08     32.11 o 
  20   8   4      542.36      464.10    119.50 o 
  22   8   4      370.78      304.68     83.08 o 
   2  10   4     8529.35     8844.22     81.21 o 
   4  10   4     9188.30     9702.91     91.47 o 
   6  10   4    23696.89    26428.92    217.68 o 
   8  10   4     6468.77     6371.04     71.32 o 
  10  10   4      854.33      888.45     32.16 o 
  12  10   4     1339.44     1244.23     43.14 o 
  14  10   4     2294.42     2318.70     71.73 o 
  16  10   4     3447.51     3171.09     90.19 o 
  18  10   4     1552.79     1547.82     75.47 o 
  20  10   4      114.74      122.16     40.99 o 
  22  10   4      157.86      192.76     45.73 o 
   0  12   4     3869.87     3909.51     90.34 o 
   2  12   4     2047.44     2189.17     33.04 o 
   4  12   4     1137.77     1210.53     29.55 o 
   6  12   4     3031.04     3045.04     45.16 o 
   8  12   4     3394.30     3426.95     56.69 o 
  10  12   4      914.52     1096.96     34.44 o 
  12  12   4      735.28      700.69     37.17 o 
  14  12   4      327.89      409.26     36.73 o 
  16  12   4      246.39      324.48     38.64 o 
  18  12   4      303.19      303.79     42.73 o 
  20  12   4      544.92      745.25     62.34 o 
  22  12   4      149.48       90.75     50.31 o 
   2  14   4    15496.83    15611.12    134.32 o 
   4  14   4     3876.52     3801.16     51.44 o 
   6  14   4     1582.43     1622.22     34.54 o 
   8  14   4     3208.15     3405.20     56.97 o 
  10  14   4     8450.80     7615.88    100.41 o 
  12  14   4     1598.13     1548.69     57.65 o 
  14  14   4     4894.94     4556.22    111.90 o 
  16  14   4      413.69      475.83     45.63 o 
  18  14   4      266.98      276.24     41.58 o 
  20  14   4      320.16      305.00     48.55 o 
  22  14   4      405.16      516.60     66.95 o 
   0  16   4     1359.88     1442.51     44.34 o 
   2  16   4       50.34       69.64     11.85 o 
   4  16   4      283.52      274.65     17.62 o 
   6  16   4     3147.48     3211.64     48.47 o 
   8  16   4       63.38       74.24     15.79 o 
  10  16   4      863.60      835.08     43.48 o 
  12  16   4      206.43      206.52     27.82 o 
  14  16   4     1540.36     1396.91     80.91 o 
  16  16   4     1011.92     1153.83     66.74 o 
  18  16   4      429.55      463.36     49.42 o 
  20  16   4      396.49      415.61     54.34 o 
   2  18   4     5060.92     5278.59     64.92 o 
   4  18   4     7486.91     6845.29     77.49 o 
   6  18   4      909.06      990.16     30.24 o 
   8  18   4     1693.14     1615.51     54.60 o 
  10  18   4     1706.71     1649.38     61.85 o 
  12  18   4      186.72      184.47     27.11 o 
  14  18   4     4652.82     4020.21    101.49 o 
  16  18   4      898.08     1050.89     65.63 o 
  18  18   4      519.39      590.74     67.10 o 
  20  18   4      237.04      260.95     49.75 o 
   0  20   4     2067.04     2245.95     65.77 o 
   2  20   4     5131.25     5201.76     68.30 o 
   4  20   4       61.05       82.83     13.88 o 
   6  20   4      721.61      790.61     33.32 o 
   8  20   4      279.64      364.04     30.30 o 
  10  20   4     1378.51     1423.91     56.00 o 
  12  20   4     1754.99     1814.75     66.17 o 
  14  20   4      521.87      567.67     46.28 o 
  16  20   4      330.54      513.90     51.47 o 
  18  20   4      127.96      131.78     42.73 o 
  20  20   4      111.26      146.76     45.83 o 
   2  22   4       50.16       61.40     14.62 o 
   4  22   4       47.29       52.39     13.30 o 
   6  22   4      212.14      235.03     24.08 o 
   8  22   4      564.39      537.48     37.74 o 
  10  22   4     1110.36     1078.82     51.07 o 
  12  22   4      379.46      362.76     33.64 o 
  14  22   4      485.91      528.07     44.55 o 
  16  22   4      117.30      139.88     36.79 o 
  18  22   4      341.73      332.96     51.07 o 
  20  22   4      109.02      149.73     44.76 o 
   0  24   4     2532.77     2447.31     73.76 o 
   2  24   4      389.47      436.28     25.42 o 
   4  24   4     1460.71     1459.34     42.74 o 
   6  24   4     1640.83     1637.53     57.12 o 
   8  24   4     1667.21     1545.83     61.12 o 
  10  24   4     1596.22     1717.19     64.04 o 
  12  24   4     1338.52     1357.46     69.68 o 
  14  24   4      104.24      142.76     31.15 o 
  16  24   4      275.71      242.27     39.66 o 
  18  24   4      202.25      249.83     48.40 o 
   2  26   4     1485.30     1575.35     44.44 o 
   4  26   4      549.65      632.59     37.49 o 
   6  26   4       57.17       66.99     20.28 o 
   8  26   4     1075.91     1086.24     55.17 o 
  10  26   4     1004.92     1088.20     53.96 o 
  12  26   4      560.00      523.04     42.04 o 
  14  26   4      114.69      117.98     28.74 o 
  16  26   4       65.86       79.77     33.79 o 
  18  26   4       87.98       25.66     44.42 o 
   0  28   4     2425.52     2545.91     79.63 o 
   2  28   4      308.09      361.96     27.14 o 
   4  28   4       45.49       38.66     20.45 o 
   6  28   4      430.79      396.67     35.90 o 
   8  28   4      282.18      334.81     44.61 o 
  10  28   4      494.48      538.78     40.44 o 
  12  28   4      331.38      331.89     37.77 o 
  14  28   4      285.04      245.86     40.09 o 
  16  28   4        2.00       43.95     29.53 o 
  18  28   4      139.55      104.85     60.69 o 
   2  30   4      169.56      190.00     33.85 o 
   4  30   4      299.96      372.21     33.23 o 
   6  30   4      156.68      151.85     28.86 o 
   8  30   4      390.24      319.09     47.44 o 
  10  30   4      470.10      547.36     44.76 o 
  12  30   4      667.41      665.94     50.64 o 
  14  30   4      180.64      215.37     36.74 o 
  16  30   4       61.09      149.57     47.00 o 
   0  32   4      883.77      862.37     65.60 o 
   2  32   4       74.38       97.01     24.70 o 
   4  32   4      811.40      822.85     47.00 o 
   6  32   4       75.60      129.25     28.98 o 
   8  32   4     1585.57     1670.21     82.45 o 
  10  32   4      190.85      240.05     36.56 o 
  12  32   4      222.06      288.32     43.09 o 
  14  32   4       65.24       94.26     31.87 o 
  16  32   4       55.98        4.85     32.66 o 
   2  34   4      216.46      249.24     35.65 o 
   4  34   4      263.44      293.61     34.73 o 
   6  34   4      126.07      106.87     30.05 o 
   8  34   4      246.10      330.69     43.92 o 
  10  34   4      231.44      188.62     38.42 o 
  12  34   4      636.66      679.66     60.05 o 
  14  34   4       13.62       78.14     34.36 o 
   0  36   4       59.11      111.71     55.62 o 
   2  36   4      300.84      372.13     49.20 o 
   4  36   4      298.86      308.08     38.93 o 
   6  36   4      330.76      308.66     40.15 o 
   8  36   4      175.48      173.02     38.53 o 
  10  36   4      126.63       91.56     41.50 o 
  12  36   4       39.54      114.73     33.85 o 
   2  38   4       89.74       96.59     43.01 o 
   4  38   4       19.56        0.00     33.86 o 
   6  38   4       80.54       97.17     34.66 o 
   8  38   4      772.53      735.87     63.28 o 
  10  38   4     1050.72     1110.99     90.21 o 
   0  40   4       27.11       40.56     59.82 o 
   2  40   4      106.83       74.82     49.90 o 
   4  40   4       13.40       11.10     54.82 o 
   6  40   4      642.67      621.33     66.29 o 
   8  40   4       76.39      103.47     37.06 o 
   2  42   4      189.77      343.18     79.32 o 
   4  42   4      134.80      151.36     67.64 o 
   6  42   4       25.36        7.33     50.42 o 
   1   1   5     3094.84     2951.98     42.98 o 
   3   1   5     1183.93     1361.84     31.15 o 
   5   1   5    24970.85    26242.18    200.00 o 
   7   1   5     1236.81     1332.82     51.56 o 
   9   1   5     2410.69     2224.19     55.98 o 
  11   1   5     1953.52     1962.09     49.39 o 
  13   1   5     1140.58     1009.23     52.67 o 
  15   1   5     4904.42     4284.82    128.16 o 
  17   1   5      242.92      281.70     28.20 o 
  19   1   5      191.98      299.00     57.27 o 
  21   1   5      107.84      120.39     53.35 o 
   1   3   5    22664.93    23925.21    188.23 o 
   3   3   5     4257.88     4027.73     52.58 o 
   5   3   5    17489.91    17554.96    220.16 o 
   7   3   5    10725.96    10600.33    130.45 o 
   9   3   5      330.33      379.94     20.41 o 
  11   3   5      855.16      762.07     32.40 o 
  13   3   5     6300.59     5992.83     96.71 o 
  15   3   5      535.00      465.12     30.93 o 
  17   3   5     1566.06     1475.28     67.48 o 
  19   3   5      823.40      991.83     63.13 o 
  21   3   5        6.70       84.91     43.87 o 
   1   5   5     9155.08     9490.92     88.73 o 
   3   5   5      516.87      574.22     21.65 o 
   5   5   5    13156.54    14001.84    139.68 o 
   7   5   5     1328.61     1522.24     34.75 o 
   9   5   5     1051.11     1127.28     37.67 o 
  11   5   5     1155.20     1120.88     37.29 o 
  13   5   5     1340.55     1357.96     44.71 o 
  15   5   5     3752.07     3320.18    105.17 o 
  17   5   5      417.75      363.48     68.60 o 
  19   5   5      813.80      511.82    100.05 o 
  21   5   5      205.04      208.00     43.69 o 
   1   7   5     4329.07     4593.21     54.62 o 
   3   7   5    20426.74    22763.15    228.19 o 
   5   7   5     3208.40     3175.23     45.29 o 
   7   7   5     1488.74     1403.27     32.56 o 
   9   7   5     2627.10     2603.41     50.97 o 
  11   7   5     3555.33     3129.56     52.99 o 
  13   7   5     1967.79     1912.51     51.54 o 
  15   7   5      813.94      849.48     44.07 o 
  17   7   5     1821.94     1821.45     73.86 o 
  19   7   5      939.39     1010.77     84.31 o 
  21   7   5      151.10      259.49     47.54 o 
   1   9   5     9358.69     8964.58     86.05 o 
   3   9   5     1324.74     1408.34     30.07 o 
   5   9   5     2115.52     2062.93     35.92 o 
   7   9   5      402.37      458.11     21.62 o 
   9   9   5     6791.33     6663.21    104.61 o 
  11   9   5     5065.91     4690.40     72.58 o 
  13   9   5      823.81     1008.31     45.34 o 
  15   9   5     2586.43     2697.19     82.19 o 
  17   9   5      705.65      700.47     54.07 o 
  19   9   5      157.51      242.07     41.38 o 
  21   9   5       22.99        0.00     36.91 o 
   1  11   5      764.53      743.06     25.41 o 
   3  11   5      637.43      671.03     22.56 o 
   5  11   5     1723.56     1732.67     38.51 o 
   7  11   5     2232.99     2096.98     40.23 o 
   9  11   5     4965.08     4672.30     93.47 o 
  11  11   5      540.98      570.72     30.78 o 
  13  11   5     2221.79     2261.29     90.65 o 
  15  11   5      970.68      929.29     54.85 o 
  17  11   5      569.35      533.29     48.94 o 
  19  11   5      108.46      131.02     37.87 o 
  21  11   5      489.29      511.48     64.17 o 
   1  13   5      275.33      265.90     15.78 o 
   3  13   5    10426.50    10504.55    106.77 o 
   5  13   5     6615.89     6678.41     77.33 o 
   7  13   5     4705.76     4604.14     76.36 o 
   9  13   5     4882.64     4980.79     74.04 o 
  11  13   5      505.59      561.79     34.56 o 
  13  13   5     2303.45     2083.78     69.13 o 
  15  13   5      116.40      125.24     31.20 o 
  17  13   5      611.72      708.19     56.36 o 
  19  13   5      565.83      718.16     60.22 o 
  21  13   5      174.00      121.37     44.69 o 
   1  15   5     2603.54     2375.43     43.44 o 
   3  15   5      293.25      318.56     20.97 o 
   5  15   5      402.33      346.37     20.63 o 
   7  15   5      427.11      431.55     25.30 o 
   9  15   5      249.45      302.41     25.35 o 
  11  15   5      316.59      299.90     30.58 o 
  13  15   5      482.72      567.38     41.07 o 
  15  15   5      219.72      284.43     35.22 o 
  17  15   5       13.68       30.91     33.16 o 
  19  15   5      296.21      252.57     46.64 o 
  21  15   5      336.77      467.46     58.09 o 
   1  17   5     2933.52     2958.93     50.78 o 
   3  17   5      145.34      164.57     16.43 o 
   5  17   5     2062.97     2134.20     42.56 o 
   7  17   5     1126.58     1203.18     37.80 o 
   9  17   5      779.11      725.15     35.51 o 
  11  17   5      243.99      298.97     31.03 o 
  13  17   5      236.04      205.14     30.39 o 
  15  17   5     1154.69     1290.80     66.40 o 
  17  17   5      447.92      441.98     48.33 o 
  19  17   5      151.68      134.88     55.47 o 
   1  19   5      744.74      750.96     30.86 o 
   3  19   5     2842.85     2389.66     44.28 o 
   5  19   5      305.97      323.28     21.21 o 
   7  19   5      641.70      713.69     35.20 o 
   9  19   5       94.38       70.71     20.06 o 
  11  19   5      145.35       96.34     27.72 o 
  13  19   5     1212.85     1120.82     56.59 o 
  15  19   5      201.16      166.23     37.15 o 
  17  19   5      158.30      123.59     38.50 o 
  19  19   5      125.64      111.96     38.27 o 
   1  21   5     1285.89     1285.91     39.37 o 
   3  21   5       86.73       88.77     16.14 o 
   5  21   5     6567.80     6593.05     81.50 o 
   7  21   5      661.84      630.68     37.69 o 
   9  21   5      103.50      102.69     22.85 o 
  11  21   5     1205.40     1253.53     57.42 o 
  13  21   5        5.86       19.21     24.54 o 
  15  21   5      896.62      881.03     63.24 o 
  17  21   5        6.81       35.50     37.40 o 
  19  21   5      111.63      115.17     45.87 o 
   1  23   5     2104.40     1940.17     50.69 o 
   3  23   5      295.76      288.43     22.23 o 
   5  23   5       19.71       28.51     16.63 o 
   7  23   5      242.74      231.88     27.33 o 
   9  23   5     1559.15     1542.75     61.37 o 
  11  23   5     1233.53     1101.39     55.19 o 
  13  23   5       12.75       46.99     25.02 o 
  15  23   5       80.59      115.37     34.02 o 
  17  23   5       99.49       98.08     40.86 o 
  19  23   5       17.16        8.08     38.69 o 
   1  25   5      120.26      165.57     19.88 o 
   3  25   5     1154.79     1163.51     44.90 o 
   5  25   5      383.84      296.08     30.83 o 
   7  25   5     1419.49     1452.24     63.72 o 
   9  25   5      871.68      855.41     49.05 o 
  11  25   5       40.94       86.37     25.64 o 
  13  25   5       23.29       12.82     25.79 o 
  15  25   5       25.16       79.27     32.88 o 
  17  25   5       27.93        0.00     36.12 o 
   1  27   5       97.13      115.40     19.44 o 
   3  27   5     1109.34     1038.26     43.54 o 
   5  27   5        9.49       33.27     20.67 o 
   7  27   5      305.58      306.95     35.13 o 
   9  27   5       25.50       73.71     25.87 o 
  11  27   5      534.54      524.89     42.18 o 
  13  27   5      129.40      202.27     33.73 o 
  15  27   5      163.02      134.17     31.30 o 
  17  27   5      127.55      139.89     43.03 o 
   1  29   5      775.14      835.73     40.80 o 
   3  29   5      806.13      789.97     45.26 o 
   5  29   5      366.53      434.04     39.40 o 
   7  29   5      708.94      782.94     50.59 o 
   9  29   5      506.28      481.40     43.64 o 
  11  29   5      556.30      537.14     47.97 o 
  13  29   5      226.73      242.92     36.39 o 
  15  29   5       91.39      175.24     34.12 o 
   1  31   5      601.54      653.27     42.18 o 
   3  31   5      216.79      211.45     28.91 o 
   5  31   5      570.21      507.25     43.60 o 
   7  31   5      607.46      654.86     48.91 o 
   9  31   5      189.41      179.69     34.79 o 
  11  31   5      263.77      411.59     42.94 o 
  13  31   5      108.25      137.43     33.29 o 
  15  31   5       60.56      154.15     40.15 o 
   1  33   5      438.21      544.81     47.16 o 
   3  33   5      770.88      843.45     49.59 o 
   5  33   5       45.90       35.50     26.56 o 
   7  33   5      273.89      286.43     38.14 o 
   9  33   5      566.12      586.93     48.31 o 
  11  33   5      169.04      209.60     43.49 o 
  13  33   5      120.64      160.90     34.37 o 
   1  35   5      180.66      202.33     46.49 o 
   3  35   5      278.08      359.40     47.28 o 
   5  35   5        6.76        0.00     25.62 o 
   7  35   5      261.93      274.17     49.06 o 
   9  35   5      383.69      389.32     41.76 o 
  11  35   5       89.96      155.97     41.08 o 
  13  35   5       84.76       53.25     42.79 o 
   1  37   5       53.71       82.79     43.73 o 
   3  37   5       33.68       61.72     37.83 o 
   5  37   5       73.13       91.47     32.79 o 
   7  37   5       25.26       87.27     32.19 o 
   9  37   5      822.17      899.81     65.08 o 
  11  37   5      153.01      126.49     39.57 o 
   1  39   5        2.22       49.72     44.18 o 
   3  39   5      101.30      180.34     52.93 o 
   5  39   5       12.36       65.69     36.57 o 
   7  39   5      133.86      121.16     40.14 o 
   9  39   5      163.66      190.80     42.05 o 
   1  41   5       46.22       37.54     48.43 o 
   3  41   5       75.47       56.94     51.22 o 
   5  41   5      163.77      151.35     62.87 o 
   2   0   6     8622.67     7785.69    123.50 o 
   6   0   6    18814.21    18260.54    218.80 o 
  10   0   6     1406.17     1302.51     75.77 o 
  14   0   6    10886.50    10223.42    201.07 o 
  18   0   6       61.38       38.65     45.48 o 
   0   2   6     1649.65     1497.12     51.75 o 
   2   2   6     5378.08     5756.35     80.92 o 
   4   2   6     1318.86     1542.40     36.85 o 
   6   2   6     1111.10     1232.07     33.80 o 
   8   2   6      223.00      172.07     18.40 o 
  10   2   6      648.32      659.90     32.38 o 
  12   2   6     2297.43     2167.17     71.23 o 
  14   2   6      743.10      692.28     40.35 o 
  16   2   6      185.46      190.55     25.94 o 
  18   2   6      114.46      173.92     35.76 o 
  20   2   6        0.58       62.50     58.65 o 
   2   4   6     5948.92     5487.05     67.23 o 
   4   4   6      722.35      736.94     26.40 o 
   6   4   6      189.18      207.98     16.54 o 
   8   4   6      253.23      317.27     19.81 o 
  10   4   6     6641.58     6497.27     82.68 o 
  12   4   6     1804.10     1799.44     52.52 o 
  14   4   6     1369.31     1355.80     53.35 o 
  16   4   6     2800.21     2612.52     80.84 o 
  18   4   6      260.84      273.61     39.84 o 
  20   4   6       47.75       59.26     42.78 o 
   0   6   6     1084.57     1109.04     42.73 o 
   2   6   6     2859.06     2841.49     44.48 o 
   4   6   6     6448.90     6313.03     72.30 o 
   6   6   6     1702.38     1933.68     41.49 o 
   8   6   6     1348.76     1380.89     39.91 o 
  10   6   6      338.58      375.67     27.02 o 
  12   6   6       34.98       55.90     19.78 o 
  14   6   6     2658.02     2660.86     68.11 o 
  16   6   6      443.82      522.65     45.52 o 
  18   6   6      814.53      928.37     68.81 o 
  20   6   6       13.27       34.32     41.13 o 
   2   8   6     3000.77     3211.07     47.80 o 
   4   8   6     5352.49     4843.70     65.89 o 
   6   8   6     1257.97     1324.67     34.69 o 
   8   8   6     3841.99     3537.41     60.81 o 
  10   8   6     4498.26     4338.71     74.35 o 
  12   8   6     4361.62     4127.98     73.28 o 
  14   8   6       74.47       66.72     24.78 o 
  16   8   6      354.23      359.54     39.75 o 
  18   8   6       61.89       62.46     35.20 o 
  20   8   6      174.04      238.90     46.69 o 
   0  10   6      994.41      980.99     41.53 o 
   2  10   6     4036.06     3917.12     85.91 o 
   4  10   6     1876.02     1852.60     36.97 o 
   6  10   6      594.57      595.35     27.25 o 
   8  10   6     3809.43     3570.50     68.28 o 
  10  10   6      438.56      472.89     28.96 o 
  12  10   6       24.28       30.61     23.24 o 
  14  10   6     1398.75     1227.03     86.00 o 
  16  10   6      605.11      743.86     53.93 o 
  18  10   6      236.23      258.80     43.96 o 
  20  10   6      168.65      230.49     44.47 o 
   2  12   6     3215.83     3474.17     54.22 o 
   4  12   6     1277.49     1131.34     38.06 o 
   6  12   6     1116.84     1139.61     35.61 o 
   8  12   6     1900.13     1768.29     46.77 o 
  10  12   6     4152.44     3865.51     66.45 o 
  12  12   6     1584.69     1599.46     65.18 o 
  14  12   6     1218.32     1186.87     62.18 o 
  16  12   6      146.33      193.86     35.69 o 
  18  12   6      157.08      173.67     40.32 o 
  20  12   6      355.25      444.80     56.02 o 
   0  14   6    11048.18    10075.26    182.98 o 
   2  14   6     1335.49     1375.08     38.65 o 
   4  14   6     2731.10     2781.47     50.44 o 
   6  14   6     4481.50     4362.63     67.95 o 
   8  14   6      365.02      406.66     26.90 o 
  10  14   6       48.49       49.52     19.19 o 
  12  14   6     3721.94     3747.46     91.40 o 
  14  14   6      346.17      335.80     38.43 o 
  16  14   6       76.82      113.05     33.78 o 
  18  14   6      254.06      309.67     47.11 o 
  20  14   6      455.80      481.68     57.76 o 
   2  16   6     3525.27     3248.67     53.17 o 
   4  16   6     3528.46     3044.22     55.94 o 
   6  16   6      897.39      863.59     34.95 o 
   8  16   6     3037.32     3196.27     58.97 o 
  10  16   6     4583.74     4078.59     77.05 o 
  12  16   6      255.57      273.50     33.31 o 
  14  16   6      523.96      630.25     50.43 o 
  16  16   6       50.77       47.74     33.32 o 
  18  16   6        0.62        0.00     34.86 o 
  20  16   6      220.23      266.94     50.96 o 
   0  18   6     2089.16     2008.27     74.82 o 
   2  18   6      533.05      536.43     28.19 o 
   4  18   6     1313.39     1320.86     38.91 o 
   6  18   6      789.18      756.48     33.67 o 
   8  18   6      990.09      850.07     40.23 o 
  10  18   6      331.77      453.34     36.90 o 
  12  18   6     2010.67     1935.65     81.80 o 
  14  18   6       39.04       55.24     31.39 o 
  16  18   6      365.40      488.83     52.03 o 
  18  18   6       14.03        1.17     37.21 o 
   2  20   6       49.92       58.68     15.51 o 
   4  20   6     1310.87     1297.77     45.00 o 
   6  20   6     2323.35     2087.47     56.60 o 
   8  20   6      285.40      244.36     30.70 o 
  10  20   6     3617.53     3404.40     81.82 o 
  12  20   6      714.68      719.89     51.29 o 
  14  20   6      312.64      477.21     46.83 o 
  16  20   6      117.54      176.79     42.56 o 
  18  20   6       80.03      113.68     42.37 o 
   0  22   6     1552.88     1371.79     76.96 o 
   2  22   6      325.71      307.81     36.45 o 
   4  22   6      823.97      856.37     38.20 o 
   6  22   6     1678.72     1590.13     56.03 o 
   8  22   6      303.30      280.60     31.67 o 
  10  22   6      748.24      689.30     46.01 o 
  12  22   6      172.75      269.14     35.12 o 
  14  22   6      120.50      106.75     32.00 o 
  16  22   6      166.59       99.27     40.15 o 
  18  22   6      249.81      330.11     51.30 o 
   2  24   6      419.65      399.49     27.50 o 
   4  24   6     1351.69     1369.23     50.43 o 
   6  24   6     1276.58     1328.78     62.21 o 
   8  24   6      579.94      748.19     48.56 o 
  10  24   6      314.32      331.53     35.95 o 
  12  24   6      252.19      211.52     39.32 o 
  14  24   6       90.50      169.29     34.44 o 
  16  24   6       16.91       30.44     38.05 o 
   0  26   6     1033.43      966.35     74.12 o 
   2  26   6     1052.79     1149.59     43.16 o 
   4  26   6      184.01      185.65     24.14 o 
   6  26   6     1633.33     1746.81     71.41 o 
   8  26   6     2465.94     2267.92     82.83 o 
  10  26   6      591.82      692.71     51.80 o 
  12  26   6      140.97      130.71     29.76 o 
  14  26   6       72.64      176.96     33.90 o 
  16  26   6        5.39       14.52     35.23 o 
   2  28   6       66.91       87.94     21.51 o 
   4  28   6     1212.46     1190.94     59.19 o 
   6  28   6       11.34       23.13     26.33 o 
   8  28   6      164.65      228.92     35.73 o 
  10  28   6      280.56      405.78     43.53 o 
  12  28   6      103.70      114.79     31.67 o 
  14  28   6       24.44       76.90     29.80 o 
  16  28   6      151.92      138.13     40.36 o 
   0  30   6      120.27      145.90     39.78 o 
   2  30   6      713.58      771.86     48.11 o 
   4  30   6       40.35       72.97     27.79 o 
   6  30   6       98.57       72.29     31.11 o 
   8  30   6      725.60      715.68     51.12 o 
  10  30   6      252.28      330.40     41.07 o 
  12  30   6      246.33      299.53     49.34 o 
  14  30   6      220.70      148.58     35.45 o 
   2  32   6       96.76      131.79     29.82 o 
   4  32   6       33.74       69.18     28.68 o 
   6  32   6      122.72      222.69     36.56 o 
   8  32   6      270.14      350.67     40.63 o 
  10  32   6      103.40      166.26     34.54 o 
  12  32   6       29.02       87.19     29.97 o 
   0  34   6      928.53      926.22    177.50 o 
   2  34   6      529.46      608.41     56.86 o 
   4  34   6      263.80      322.42     39.29 o 
   6  34   6      301.91      320.31     42.94 o 
   8  34   6      415.10      440.17     44.05 o 
  10  34   6      224.74      205.31     36.52 o 
  12  34   6       16.41       55.75     33.72 o 
   2  36   6      126.88      147.78     50.75 o 
   4  36   6      354.56      386.07     56.11 o 
   6  36   6       40.88      101.31     32.93 o 
   8  36   6      273.67      302.32     39.49 o 
  10  36   6        8.91       24.15     31.53 o 
   0  38   6      666.83      580.79    113.82 o 
   2  38   6      105.78       65.61     48.85 o 
   4  38   6       19.40       65.82     46.12 o 
   6  38   6       34.31       27.30     32.02 o 
   8  38   6      551.43      655.22     54.14 o 
   2  40   6       27.39       89.95     51.29 o 
   4  40   6       15.44       10.56     42.54 o 
   1   1   7     2759.62     2645.63     46.97 o 
   3   1   7     1114.99     1145.69     36.07 o 
   5   1   7       59.53       80.47     13.79 o 
   7   1   7      923.13      884.16     32.53 o 
   9   1   7     1047.79     1082.89     40.08 o 
  11   1   7     2499.71     2313.25     60.03 o 
  13   1   7     1292.74     1035.80     49.43 o 
  15   1   7      466.91      527.14     38.36 o 
  17   1   7       64.37       91.33     30.08 o 
  19   1   7       10.78       48.45     43.11 o 
   1   3   7      494.44      528.14     25.32 o 
   3   3   7      931.16      903.64     31.47 o 
   5   3   7     2146.87     2118.14     44.68 o 
   7   3   7      355.30      350.98     22.28 o 
   9   3   7     1032.14     1064.98     40.66 o 
  11   3   7     1628.73     1673.68     53.26 o 
  13   3   7     1478.38     1401.52     51.96 o 
  15   3   7     2097.53     1984.03     66.94 o 
  17   3   7       43.33       80.74     31.50 o 
  19   3   7      133.37      168.76     48.39 o 
   1   5   7     2241.20     2125.07     45.85 o 
   3   5   7     2496.42     2296.39     44.56 o 
   5   5   7       52.53       48.72     12.70 o 
   7   5   7     1003.55      956.63     35.92 o 
   9   5   7      273.62      311.60     25.36 o 
  11   5   7     2574.45     2417.95     60.37 o 
  13   5   7      322.03      313.05     29.64 o 
  15   5   7      614.99      650.21     43.66 o 
  17   5   7      350.81      308.02     39.89 o 
  19   5   7       66.05       34.71     35.14 o 
   1   7   7      524.55      483.74     24.34 o 
   3   7   7      431.36      444.30     23.06 o 
   5   7   7      439.55      452.44     23.87 o 
   7   7   7        3.93       13.71     13.46 o 
   9   7   7     1205.42     1249.90     45.73 o 
  11   7   7      866.61      812.69     43.21 o 
  13   7   7     1806.79     1516.31     53.99 o 
  15   7   7      379.15      463.56     38.40 o 
  17   7   7       40.56      129.75     31.55 o 
  19   7   7      321.24      299.16     44.63 o 
   1   9   7       78.35       75.62     13.55 o 
   3   9   7      737.38      707.03     29.88 o 
   5   9   7      542.52      519.78     27.74 o 
   7   9   7      661.57      656.41     32.36 o 
   9   9   7      392.75      439.40     28.83 o 
  11   9   7     1551.74     1490.51     51.97 o 
  13   9   7     2191.70     2021.59     67.78 o 
  15   9   7      222.45      310.66     37.59 o 
  17   9   7      191.22      218.10     42.45 o 
  19   9   7       79.13       63.64     44.51 o 
   1  11   7       11.46        1.62     11.99 o 
   3  11   7      766.29      813.78     34.25 o 
   5  11   7      119.89      126.08     17.19 o 
   7  11   7     1796.08     1704.67     48.37 o 
   9  11   7     1536.87     1384.07     48.05 o 
  11  11   7      143.33      139.75     22.56 o 
  13  11   7     1965.13     1795.35     82.62 o 
  15  11   7      572.20      526.00     47.21 o 
  17  11   7      219.08      273.63     42.42 o 
  19  11   7      193.07      198.52     44.97 o 
   1  13   7      409.76      445.27     26.44 o 
   3  13   7      891.68      859.27     32.79 o 
   5  13   7     1536.25     1478.25     42.38 o 
   7  13   7      559.49      605.33     32.24 o 
   9  13   7     1269.32     1074.45     43.10 o 
  11  13   7     1714.31     1615.98     62.00 o 
  13  13   7     1128.70     1254.02     65.35 o 
  15  13   7      264.99      303.43     40.93 o 
  17  13   7      107.10      105.29     36.53 o 
  19  13   7      121.47      148.66     44.11 o 
   1  15   7      475.39      495.79     30.54 o 
   3  15   7      645.41      652.60     34.65 o 
   5  15   7     2008.36     1893.87     46.50 o 
   7  15   7      249.98      284.46     24.30 o 
   9  15   7      111.33      153.97     24.19 o 
  11  15   7      460.66      368.66     36.50 o 
  13  15   7       19.25       38.84     31.01 o 
  15  15   7      218.08      202.98     38.43 o 
  17  15   7       28.63       65.32     38.32 o 
  19  15   7       89.05       53.13     40.67 o 
   1  17   7      276.76      300.58     29.99 o 
   3  17   7     2067.70     2176.97     51.47 o 
   5  17   7      766.81      818.65     35.76 o 
   7  17   7      658.54      638.25     33.83 o 
   9  17   7     3440.53     3194.68     76.28 o 
  11  17   7      974.66     1000.98     55.37 o 
  13  17   7        5.08        0.00     28.73 o 
  15  17   7      356.55      348.29     49.21 o 
  17  17   7      355.58      495.97     57.43 o 
   1  19   7     2132.48     1943.84     51.62 o 
   3  19   7     1053.86     1117.70     41.56 o 
   5  19   7      146.21      223.36     24.12 o 
   7  19   7     1485.94     1429.22     56.05 o 
   9  19   7     4126.00     3936.48     89.86 o 
  11  19   7      294.27      332.24     36.78 o 
  13  19   7       99.61       56.60     41.47 o 
  15  19   7      451.71      451.00     62.65 o 
  17  19   7       25.76      105.87     40.24 o 
   1  21   7     1216.82     1244.96     48.05 o 
   3  21   7     1691.11     1768.02     51.39 o 
   5  21   7       24.57       22.38     18.81 o 
   7  21   7      320.40      323.85     31.79 o 
   9  21   7      690.81      816.36     53.19 o 
  11  21   7      252.08      269.54     34.49 o 
  13  21   7       38.27       55.20     33.28 o 
  15  21   7      267.80      300.73     43.88 o 
  17  21   7      231.61      253.11     49.59 o 
   1  23   7      503.70      526.00     31.59 o 
   3  23   7       73.83       57.48     18.81 o 
   5  23   7       62.71       91.28     23.76 o 
   7  23   7      118.56      145.64     32.60 o 
   9  23   7     1244.54     1219.59     65.41 o 
  11  23   7      173.59      240.08     35.72 o 
  13  23   7       95.15      107.69     31.57 o 
  15  23   7        0.66       36.93     35.81 o 
   1  25   7     1311.84     1382.16     48.53 o 
   3  25   7      231.96      236.38     27.31 o 
   5  25   7     1840.20     1683.59     72.36 o 
   7  25   7      523.00      430.68     44.59 o 
   9  25   7     1055.64     1068.37     63.32 o 
  11  25   7       29.24       42.84     37.82 o 
  13  25   7        2.59       19.82     27.35 o 
  15  25   7       95.96       69.59     38.26 o 
   1  27   7      785.06      784.55     39.52 o 
   3  27   7       28.02       84.57     23.51 o 
   5  27   7      817.14      933.53     57.49 o 
   7  27   7     1695.64     1649.47     75.38 o 
   9  27   7       33.57       51.66     28.80 o 
  11  27   7      215.86      245.28     38.84 o 
  13  27   7      137.24      149.40     30.50 o 
  15  27   7      102.54      116.50     39.74 o 
   1  29   7      295.00      358.89     32.92 o 
   3  29   7     1500.29     1426.09     80.38 o 
   5  29   7      364.73      406.44     42.78 o 
   7  29   7      973.04     1073.04     62.66 o 
   9  29   7      276.40      291.70     39.55 o 
  11  29   7      219.52      265.54     38.43 o 
  13  29   7      289.07      254.04     40.38 o 
   1  31   7      267.18      295.77     42.45 o 
   3  31   7      420.71      514.29     47.07 o 
   5  31   7      462.76      522.12     47.23 o 
   7  31   7      108.56      150.64     33.98 o 
   9  31   7      136.55      146.60     33.90 o 
  11  31   7       77.74      116.14     30.65 o 
   1  33   7      171.73      125.18     36.59 o 
   3  33   7      142.46      162.87     35.95 o 
   5  33   7      320.47      311.16     44.46 o 
   7  33   7      366.40      367.97     43.23 o 
   9  33   7       18.06       44.06     29.55 o 
  11  33   7       28.23       85.52     32.58 o 
   1  35   7      390.08      394.86     69.24 o 
   3  35   7      936.15      949.36     69.84 o 
   5  35   7      125.40      204.88     36.11 o 
   7  35   7      252.16      173.86     42.89 o 
   9  35   7       84.59      110.26     41.51 o 
   1  37   7      276.49      264.47     62.56 o 
   3  37   7      232.88      255.05     55.39 o 
   5  37   7        8.11       44.37     37.32 o 
   1  39   7      153.69      158.00     54.86 o 
   0   0   8     3641.42     3424.30    115.85 o 
   4   0   8     4851.90     4683.71     96.43 o 
   8   0   8      129.92       96.82     30.54 o 
  12   0   8      292.15      277.44     44.89 o 
  16   0   8      213.47      354.95     58.46 o 
   2   2   8     1082.04     1104.96     40.33 o 
   4   2   8     4672.38     4209.35     66.19 o 
   6   2   8      388.87      413.59     25.65 o 
   8   2   8     1402.52     1320.91     44.35 o 
  10   2   8      495.13      510.47     34.08 o 
  12   2   8     3141.37     3167.72     77.78 o 
  14   2   8      163.39      189.61     29.75 o 
  16   2   8      124.45       69.56     29.82 o 
  18   2   8       45.54       68.99     32.59 o 
   0   4   8     2615.97     2741.80     79.73 o 
   2   4   8     1618.77     1583.64     43.80 o 
   4   4   8      947.18      921.90     34.52 o 
   6   4   8     1145.83     1077.54     41.24 o 
   8   4   8      900.27      867.37     39.29 o 
  10   4   8      381.08      314.52     36.44 o 
  12   4   8      460.00      445.53     34.64 o 
  14   4   8      889.54      943.05     48.21 o 
  16   4   8      174.31      182.31     34.06 o 
  18   4   8       60.32       25.42     38.15 o 
   2   6   8     1942.71     1757.64     43.63 o 
   4   6   8     2033.58     1914.11     50.36 o 
   6   6   8     3864.25     3727.50     82.25 o 
   8   6   8      849.32      881.68     42.99 o 
  10   6   8     3608.58     3438.71     71.08 o 
  12   6   8      452.54      408.43     34.13 o 
  14   6   8      500.59      502.59     41.12 o 
  16   6   8      253.03      342.11     41.35 o 
  18   6   8      190.21      180.87     48.16 o 
   0   8   8     3758.82     3421.81     79.42 o 
   2   8   8     2387.50     2425.07     50.04 o 
   4   8   8      803.43      851.24     35.65 o 
   6   8   8      940.68      977.20     52.02 o 
   8   8   8     3245.32     2969.66     68.79 o 
  10   8   8      179.81      220.74     26.94 o 
  12   8   8      604.21      698.15     40.97 o 
  14   8   8       38.30       72.90     27.08 o 
  16   8   8      213.18      249.09     43.31 o 
  18   8   8       16.22        0.00     32.64 o 
   2  10   8     1779.72     1724.32     47.00 o 
   4  10   8       86.12       64.27     16.96 o 
   6  10   8     1622.07     1462.37     50.87 o 
   8  10   8     1190.38     1180.33     45.73 o 
  10  10   8      583.14      659.38     40.12 o 
  12  10   8      961.70      849.56     48.97 o 
  14  10   8      362.92      325.39     41.02 o 
  16  10   8       80.06      105.91     32.26 o 
  18  10   8      218.42      276.99     64.04 o 
   0  12   8     4441.65     3966.52    108.99 o 
   2  12   8      559.22      504.32     29.96 o 
   4  12   8      179.94      194.20     19.88 o 
   6  12   8      685.06      622.17     34.54 o 
   8  12   8      384.65      395.71     29.40 o 
  10  12   8      297.05      337.09     29.00 o 
  12  12   8      636.00      578.45     43.76 o 
  14  12   8       36.92       35.11     29.74 o 
  16  12   8      250.82      412.16     45.83 o 
  18  12   8      338.23      309.10     44.40 o 
   2  14   8     4302.41     3930.45    109.44 o 
   4  14   8      715.07      682.45     35.22 o 
   6  14   8      636.43      674.73     35.40 o 
   8  14   8     1049.60     1064.52     45.06 o 
  10  14   8      318.11      338.98     31.17 o 
  12  14   8     1072.21     1006.16     63.87 o 
  14  14   8      182.77      221.66     37.93 o 
  16  14   8      399.47      499.27     49.26 o 
  18  14   8        9.97       86.01     39.35 o 
   0  16   8      993.75      944.45     62.78 o 
   2  16   8      318.04      281.39     36.00 o 
   4  16   8     2766.91     2565.83     61.20 o 
   6  16   8     1098.68     1035.88     45.11 o 
   8  16   8       62.92       88.11     32.88 o 
  10  16   8      752.03      719.14     46.41 o 
  12  16   8       59.04      119.70     31.61 o 
  14  16   8      158.72      222.83     36.88 o 
  16  16   8      101.05      124.27     38.14 o 
   2  18   8      920.01      846.44     39.36 o 
   4  18   8      517.51      475.62     33.30 o 
   6  18   8      388.04      390.90     31.97 o 
   8  18   8     1672.76     1652.62     63.81 o 
  10  18   8      194.73      270.01     36.72 o 
  12  18   8       49.15      101.70     33.33 o 
  14  18   8      329.74      350.11     63.32 o 
  16  18   8      128.41      152.01     44.69 o 
   0  20   8      874.91      748.24     94.13 o 
   2  20   8      611.66      718.15     37.16 o 
   4  20   8      283.65      317.91     29.75 o 
   6  20   8      377.16      431.68     35.31 o 
   8  20   8      791.93      908.91     57.93 o 
  10  20   8      385.90      370.98     42.75 o 
  12  20   8       54.57       71.41     33.72 o 
  14  20   8       59.09       59.17     36.99 o 
  16  20   8      113.46      135.86     50.63 o 
   2  22   8     1515.37     1403.01     50.64 o 
   4  22   8      739.09      718.64     40.17 o 
   6  22   8      427.02      443.35     36.34 o 
   8  22   8      450.12      530.61     47.10 o 
  10  22   8      299.82      338.82     41.64 o 
  12  22   8       37.05       15.27     32.62 o 
  14  22   8      123.89       73.62     45.52 o 
   0  24   8     2118.23     2166.93     87.12 o 
   2  24   8       99.61       87.32     22.72 o 
   4  24   8      292.75      325.81     34.58 o 
   6  24   8       17.40       52.73     27.67 o 
   8  24   8      120.99      113.96     32.74 o 
  10  24   8      373.15      395.23     45.68 o 
  12  24   8       65.86      109.99     37.49 o 
  14  24   8       13.59       39.71     34.33 o 
   2  26   8      673.59      682.91     51.08 o 
   4  26   8      268.60      204.34     29.88 o 
   6  26   8      739.88      673.87     51.19 o 
   8  26   8      445.06      509.60     49.14 o 
  10  26   8      159.75      121.65     38.19 o 
  12  26   8      109.01      171.44     40.62 o 
   0  28   8      807.41      778.00     59.61 o 
   2  28   8       33.97       76.81     25.55 o 
   4  28   8       23.33       67.57     31.22 o 
   6  28   8      855.03      934.42     69.51 o 
   8  28   8       97.30       82.94     32.65 o 
  10  28   8       41.18       65.24     33.89 o 
  12  28   8      174.68      164.67     38.01 o 
   2  30   8      111.16      111.93     33.12 o 
   4  30   8      404.91      471.76     48.06 o 
   6  30   8      427.26      467.80     47.01 o 
   8  30   8      130.74      153.17     35.30 o 
  10  30   8       53.23       13.81     33.04 o 
   0  32   8       56.45       58.51     42.86 o 
   2  32   8       92.48      124.74     38.28 o 
   4  32   8      172.45      206.51     35.63 o 
   6  32   8       72.21       96.13     34.02 o 
   8  32   8      205.90      306.32     42.99 o 
   2  34   8       19.14      120.64     38.27 o 
   4  34   8      211.09      253.26     40.83 o 
   6  34   8       89.66       92.80     35.84 o 
   0  36   8       28.27        0.00     87.36 o 
   2  36   8      372.66      395.45     67.58 o 
   1   1   9     2232.07     2192.12     53.26 o 
   3   1   9     3754.49     3427.09     62.34 o 
   5   1   9     1296.11     1262.93     42.75 o 
   7   1   9       23.02       58.64     19.95 o 
   9   1   9      795.03      762.49     44.14 o 
  11   1   9      503.33      468.44     38.87 o 
  13   1   9       47.93       15.18     25.79 o 
  15   1   9       11.54        0.00     25.90 o 
  17   1   9        4.37       27.00     31.69 o 
   1   3   9      581.32      649.31     33.39 o 
   3   3   9     4259.17     3930.67     72.21 o 
   5   3   9      586.63      563.77     32.86 o 
   7   3   9     1328.78     1322.64     49.18 o 
   9   3   9      551.15      624.61     39.88 o 
  11   3   9      578.29      513.37     39.57 o 
  13   3   9      422.39      476.54     40.32 o 
  15   3   9      228.01      272.60     34.92 o 
  17   3   9       34.06        4.94     29.37 o 
   1   5   9     1061.34      954.83     38.28 o 
   3   5   9      502.74      471.62     29.84 o 
   5   5   9       34.13       59.46     19.52 o 
   7   5   9     1215.99     1261.77     50.75 o 
   9   5   9     3188.02     3124.43     74.23 o 
  11   5   9       47.95       26.04     23.93 o 
  13   5   9      223.48      273.53     34.73 o 
  15   5   9      228.92      253.16     39.82 o 
  17   5   9        3.47        0.00     34.35 o 
   1   7   9     1928.76     1924.24     52.63 o 
   3   7   9      408.70      440.59     29.59 o 
   5   7   9     4310.25     3957.69     90.64 o 
   7   7   9     2641.12     2497.08     63.34 o 
   9   7   9      165.42      165.59     26.81 o 
  11   7   9      727.95      756.23     44.45 o 
  13   7   9      199.10      201.29     35.14 o 
  15   7   9       47.12      104.58     34.51 o 
  17   7   9       22.52       30.42     37.44 o 
   1   9   9     4260.50     3682.39     69.27 o 
   3   9   9      461.82      514.31     30.30 o 
   5   9   9        6.12       23.60     18.72 o 
   7   9   9     1759.61     1642.56     59.72 o 
   9   9   9       70.29       48.48     23.87 o 
  11   9   9      106.08       86.83     25.29 o 
  13   9   9       73.35       72.60     30.30 o 
  15   9   9       31.86       33.64     34.82 o 
  17   9   9       98.92       74.41     38.93 o 
   1  11   9     2565.33     2524.41     61.14 o 
   3  11   9     1411.33     1402.99     49.52 o 
   5  11   9      999.28      900.25     41.62 o 
   7  11   9      399.65      426.57     32.77 o 
   9  11   9      567.77      584.58     36.86 o 
  11  11   9      318.25      270.24     40.58 o 
  13  11   9       28.74        8.30     28.82 o 
  15  11   9       44.78       25.64     34.29 o 
  17  11   9        0.64        0.00     33.61 o 
   1  13   9      894.79      884.35     43.10 o 
   3  13   9     1081.17     1100.84     45.84 o 
   5  13   9     1013.68     1120.77     53.32 o 
   7  13   9       33.87       64.88     22.24 o 
   9  13   9      465.42      520.39     36.30 o 
  11  13   9      196.97      229.71     33.57 o 
  13  13   9       89.39      113.89     34.48 o 
  15  13   9      377.55      445.54     54.47 o 
   1  15   9       53.48       83.66     20.51 o 
   3  15   9     3026.03     2668.04     90.10 o 
   5  15   9      223.54      283.93     29.60 o 
   7  15   9      769.02      769.49     43.02 o 
   9  15   9      131.19      156.31     36.35 o 
  11  15   9      279.66      338.51     45.15 o 
  13  15   9      254.28      259.94     55.82 o 
  15  15   9       23.75       45.40     32.86 o 
   1  17   9       60.16       33.39     20.99 o 
   3  17   9      223.77      212.68     25.72 o 
   5  17   9     1143.30     1257.33     52.83 o 
   7  17   9      193.41      213.31     30.61 o 
   9  17   9      338.14      405.89     39.64 o 
  11  17   9      221.51      272.89     48.88 o 
  13  17   9      141.99      116.97     35.18 o 
  15  17   9      328.97      275.03     44.11 o 
   1  19   9     1218.63     1126.92     47.99 o 
   3  19   9     1047.24     1146.08     51.02 o 
   5  19   9      100.98      171.71     28.23 o 
   7  19   9      511.49      563.68     42.65 o 
   9  19   9      127.97      158.90     35.79 o 
  11  19   9      149.39      167.45     45.01 o 
  13  19   9       51.49       37.53     33.26 o 
   1  21   9      166.31      140.01     23.40 o 
   3  21   9      600.85      564.97     39.17 o 
   5  21   9      372.34      392.12     36.59 o 
   7  21   9      173.40      257.93     33.45 o 
   9  21   9      332.56      370.41     44.32 o 
  11  21   9       23.25       16.29     33.80 o 
  13  21   9      144.51      143.28     43.62 o 
   1  23   9      824.34      784.87     41.63 o 
   3  23   9      143.00      222.06     31.02 o 
   5  23   9      200.60      190.98     31.22 o 
   7  23   9       73.60      100.03     31.82 o 
   9  23   9      224.29      293.25     42.16 o 
  11  23   9      211.02      245.75     41.48 o 
  13  23   9        4.77        0.00     35.36 o 
   1  25   9      105.81      152.49     26.15 o 
   3  25   9      149.13      112.08     30.21 o 
   5  25   9      421.56      400.53     44.89 o 
   7  25   9       30.70      113.34     33.89 o 
   9  25   9        6.29        3.18     31.22 o 
  11  25   9       74.73      169.83     38.83 o 
   1  27   9      189.02      241.32     32.97 o 
   3  27   9       83.51      117.91     30.26 o 
   5  27   9       90.79      125.31     35.06 o 
   7  27   9       53.95       65.45     33.94 o 
   9  27   9       12.53       74.55     33.34 o 
   1  29   9        9.89       25.93     24.77 o 
   3  29   9      168.26      248.08     38.74 o 
   5  29   9      187.12      223.88     39.30 o 
   7  29   9      112.15      149.09     38.98 o 
   9  29   9       59.78      142.62     41.91 o 
   1  31   9       48.38       32.66     42.81 o 
   3  31   9      151.14      131.68     35.19 o 
   5  31   9       10.77       61.81     34.00 o 
   7  31   9      228.90      260.70     42.72 o 
   1  33   9       45.34       77.05     36.12 o 
   3  33   9       12.55       91.73     34.97 o 
   2   0  10     1785.98     1711.67     72.41 o 
   6   0  10      463.08      448.14     47.09 o 
  10   0  10      605.96      709.02     65.15 o 
  14   0  10       64.08       22.62     40.27 o 
   0   2  10     1568.61     1455.32     67.85 o 
   2   2  10     3262.95     2854.01     62.43 o 
   4   2  10      791.70      799.54     39.15 o 
   6   2  10     1412.55     1241.44     52.13 o 
   8   2  10      112.99      145.94     28.83 o 
  10   2  10       79.72       83.55     28.93 o 
  12   2  10       55.40       80.03     29.13 o 
  14   2  10        7.82        2.46     29.91 o 
  16   2  10        1.44       21.18     32.50 o 
   2   4  10       47.72      116.02     22.68 o 
   4   4  10     1361.05     1358.54     49.35 o 
   6   4  10       85.73      127.71     24.92 o 
   8   4  10      710.39      661.24     41.99 o 
  10   4  10      189.11      225.03     31.96 o 
  12   4  10      131.38      139.40     32.39 o 
  14   4  10       33.90       31.28     29.67 o 
   0   6  10     2387.97     2148.99     87.64 o 
   2   6  10        3.09       16.30     19.36 o 
   4   6  10      432.46      510.04     41.99 o 
   6   6  10      888.18      882.95     43.76 o 
   8   6  10      368.20      389.46     35.07 o 
  10   6  10       27.76       84.19     26.29 o 
  12   6  10       36.30       47.35     29.90 o 
  14   6  10       55.80       76.06     36.24 o 
   2   8  10      179.07      227.96     26.54 o 
   4   8  10      463.25      542.64     36.01 o 
   6   8  10      953.07     1035.62     51.60 o 
   8   8  10      398.96      400.01     35.69 o 
  10   8  10      156.68      149.25     28.02 o 
  12   8  10      132.97      118.69     32.10 o 
  14   8  10        5.43        2.99     30.65 o 
   0  10  10     3983.52     3379.51     99.32 o 
   2  10  10     1101.70      910.68     43.81 o 
   4  10  10      500.19      533.12     37.22 o 
   6  10  10      337.83      350.22     33.25 o 
   8  10  10      151.28      143.71     25.92 o 
  10  10  10       45.10       47.44     26.30 o 
  12  10  10       27.93       30.13     29.90 o 
  14  10  10       36.51       23.56     39.41 o 
   2  12  10      857.93      813.23     41.57 o 
   4  12  10     1098.55     1015.87     49.52 o 
   6  12  10       61.32      105.32     26.60 o 
   8  12  10      150.03      126.45     29.32 o 
  10  12  10      164.33      138.94     30.20 o 
  12  12  10      131.63      155.39     34.69 o 
  14  12  10       15.10       36.07     40.95 o 
   0  14  10      164.24      201.98     38.54 o 
   2  14  10      399.37      466.82     33.71 o 
   4  14  10       29.40       79.32     23.43 o 
   6  14  10      397.34      400.94     35.57 o 
   8  14  10      394.54      477.42     39.65 o 
  10  14  10      403.33      391.52     42.68 o 
  12  14  10      149.58      183.42     40.23 o 
  14  14  10       48.95       61.23     37.86 o 
   2  16  10       65.19       50.25     22.49 o 
   4  16  10      186.71      171.86     26.61 o 
   6  16  10      109.10      151.26     30.04 o 
   8  16  10       55.52       70.36     31.65 o 
  10  16  10      539.28      512.02     51.76 o 
  12  16  10       45.37       42.15     48.66 o 
   0  18  10     1053.26     1045.57     69.72 o 
   2  18  10      263.98      197.83     28.80 o 
   4  18  10      205.06      221.31     30.68 o 
   6  18  10      401.92      505.35     39.28 o 
   8  18  10      243.17      295.68     38.06 o 
  10  18  10        1.64        0.00     42.95 o 
  12  18  10      112.29      102.11     46.71 o 
   2  20  10      264.34      263.55     34.60 o 
   4  20  10       28.11       48.87     26.01 o 
   6  20  10      529.15      544.93     46.29 o 
   8  20  10       51.99       69.83     33.31 o 
  10  20  10       26.87       63.62     37.57 o 
  12  20  10        4.44       18.26     46.25 o 
   0  22  10      571.31      612.98     56.96 o 
   2  22  10       29.41       20.71     24.68 o 
   4  22  10       86.95      167.34     32.93 o 
   6  22  10        6.97       42.46     28.14 o 
   8  22  10       99.43      161.33     51.84 o 
  10  22  10       38.53      138.45     39.38 o 
   2  24  10       17.38        5.38     24.73 o 
   4  24  10      449.26      516.44     45.60 o 
   6  24  10        7.82       23.13     31.67 o 
   8  24  10       30.37      105.58     36.02 o 
   0  26  10      347.13      439.67     55.92 o 
   2  26  10        2.12       44.77     27.60 o 
   4  26  10      139.02      182.43     36.42 o 
   6  26  10      136.42      201.98     40.30 o 
   8  26  10       11.84        0.00     31.57 o 
   2  28  10       20.69       79.12     28.65 o 
   4  28  10      236.04      311.08     50.95 o 
   0  30  10       35.26        6.97     56.29 o 
   1   1  11       42.76       61.99     23.37 o 
   3   1  11       99.27      101.86     23.65 o 
   5   1  11      246.99      176.07     28.45 o 
   7   1  11       11.22       50.48     25.41 o 
   9   1  11       52.29       58.03     27.14 o 
  11   1  11       59.48       56.92     30.16 o 
  13   1  11       50.84       86.86     33.12 o 
   1   3  11      232.09      215.47     27.93 o 
   3   3  11      228.77      257.24     27.76 o 
   5   3  11      188.43      258.52     31.09 o 
   7   3  11       25.86       27.30     25.76 o 
   9   3  11      236.19      328.06     37.03 o 
  11   3  11        8.01       17.83     30.52 o 
  13   3  11       11.38       20.05     31.85 o 
   1   5  11      217.70      220.71     26.88 o 
   3   5  11       55.79       46.07     24.10 o 
   5   5  11       71.44      109.38     25.38 o 
   7   5  11       43.02       78.14     27.52 o 
   9   5  11       35.55       72.25     29.30 o 
  11   5  11       22.22       61.34     31.34 o 
  13   5  11       54.45       58.95     33.52 o 
   1   7  11      192.84      199.15     28.04 o 
   3   7  11      418.62      364.34     38.54 o 
   5   7  11      306.27      291.95     33.20 o 
   7   7  11       14.35       48.19     25.23 o 
   9   7  11      132.21      127.16     29.61 o 
  11   7  11        2.44       17.26     27.64 o 
  13   7  11       28.65        0.00     32.88 o 
   1   9  11      412.66      489.96     35.93 o 
   3   9  11      243.92      309.51     30.88 o 
   5   9  11       48.96      103.50     27.63 o 
   7   9  11       49.57       97.17     29.50 o 
   9   9  11       56.65       57.61     29.12 o 
  11   9  11       24.97       43.25     30.79 o 
   1  11  11      353.98      416.30     34.38 o 
   3  11  11        6.33       18.69     22.74 o 
   5  11  11      171.73      152.89     29.73 o 
   7  11  11       38.08       62.06     27.91 o 
   9  11  11       10.72       33.23     27.95 o 
  11  11  11       58.70       80.62     32.11 o 
   1  13  11       62.98      162.52     26.74 o 
   3  13  11      253.63      289.63     32.69 o 
   5  13  11       57.33      100.56     26.56 o 
   7  13  11      143.67       84.12     27.54 o 
   9  13  11       61.48       68.90     40.86 o 
  11  13  11       21.57       38.89     31.84 o 
   1  15  11       18.81       51.20     24.15 o 
   3  15  11      139.95      207.42     31.03 o 
   5  15  11        3.06       43.50     25.41 o 
   7  15  11        0.05       16.25     26.37 o 
   9  15  11       59.92       55.05     38.83 o 
  11  15  11       10.65       67.52     43.84 o 
   1  17  11      494.12      516.98     43.26 o 
   3  17  11      209.43      227.98     32.71 o 
   5  17  11      272.17      228.95     32.29 o 
   7  17  11      245.57      296.78     39.41 o 
   9  17  11        8.65       41.39     38.50 o 
   1  19  11      154.25      149.67     29.39 o 
   3  19  11       34.37       45.27     26.40 o 
   5  19  11       55.78       60.21     28.51 o 
   7  19  11      223.81      262.22     40.51 o 
   9  19  11       13.95       34.40     40.21 o 
   1  21  11      599.22      634.55     60.27 o 
   3  21  11      139.31      202.05     31.03 o 
   5  21  11        7.66       51.48     30.95 o 
   7  21  11       31.30       49.97     36.41 o 
   1  23  11      126.85      201.34     33.91 o 
   3  23  11       48.53       97.57     35.21 o 
   5  23  11       66.77      141.06     43.29 o 
   1  25  11        9.06       86.08     29.31 o 
   0   0  12       77.62      116.62     63.10 o 
   4   0  12       74.06      107.60     33.82 o 
   8   0  12      129.10      181.10     57.82 o 
   2   2  12       12.18       33.43     25.41 o 
   4   2  12       19.66       39.40     24.45 o 
   6   2  12        6.33        9.07     25.33 o 
   8   2  12       95.30      143.69     32.02 o 
  10   2  12        9.37        6.57     29.29 o 
   0   4  12       41.02       94.79     35.13 o 
   2   4  12       10.38        7.69     28.26 o 
   4   4  12       12.90        8.02     26.23 o 
   6   4  12       36.50       23.48     27.58 o 
   8   4  12       44.99      125.81     31.18 o 
  10   4  12        1.57       45.05     31.12 o 
   2   6  12        3.40       32.32     23.79 o 
   4   6  12       29.88        9.34     26.41 o 
   6   6  12       34.18       80.16     28.20 o 
   8   6  12        3.96       65.85     30.12 o 
   0   8  12      217.90      336.05     47.23 o 
   2   8  12       76.63       74.84     24.04 o 
   4   8  12        0.85       46.89     28.52 o 
   6   8  12       31.20       52.12     29.89 o 
   8   8  12       70.01      146.49     42.23 o 
   2  10  12       19.20       41.48     24.48 o 
   4  10  12       36.68       50.21     26.13 o 
   6  10  12       92.53      107.86     35.61 o 
   8  10  12       20.45       54.99     30.63 o 
   0  12  12       23.38       22.71     34.72 o 
   2  12  12       60.42       30.29     24.51 o 
   4  12  12        6.90       18.15     24.90 o 
   6  12  12       58.21       71.20     30.23 o 
   8  12  12       14.77       74.28     33.40 o 
   2  14  12        2.49        4.34     25.14 o 
   4  14  12      159.65      221.76     31.91 o 
   6  14  12       17.73       18.20     27.68 o 
   0  16  12      165.59      178.50     39.81 o 
   2  16  12       55.30      127.16     31.25 o 
   4  16  12       22.94       77.71     28.73 o 
   2  18  12       63.40       55.47     31.03 o 
   1   1  13        0.08       29.02     30.33 o 
   3   1  13       80.27      109.67     30.84 o 
   1   3  13       50.77      108.27     32.05 o 
   3   3  13      164.18      162.20     33.90 o 
   1   5  13       23.51       43.49     26.28 o 
   3   5  13       15.62       51.37     31.72 o 
   1   7  13       57.57      126.54     29.26 o 
                                                 
